# Supplementary material for: Taxonomic revision of the African genus Greenwayodendron (Annonaceae)
Source: PhytoKeys. 2018 Dec 31;(114):55–93. doi: 10.3897/phytokeys.114.27395 (PMC6323110; doi:10.3897/phytokeys.114.27395)
Supplement: XML Treatment for Greenwayodendron [file phytokeys.114.27395-treatment1.xml]

<!DOCTYPE tp:taxon-treatment
  PUBLIC "-//TaxonX//DTD Taxonomic Treatment Publishing DTD v0 20100105//EN" "tax-treatment-NSO.dtd">
<tp:taxon-treatment xmlns:tp="http://www.plazi.org/taxpub"><tp:treatment-meta><kwd-group><label>Taxon classification</label><kwd><named-content xmlns:xlink="http://www.w3.org/1999/xlink" content-type="kingdom">Plantae</named-content></kwd><kwd><named-content xmlns:xlink="http://www.w3.org/1999/xlink" content-type="order">Magnoliales</named-content></kwd><kwd><named-content xmlns:xlink="http://www.w3.org/1999/xlink" content-type="family">Annonaceae</named-content></kwd></kwd-group><mixed-citation publication-type="journal"><person-group><name><surname>Lissambou</surname><given-names>Brandet-Junior</given-names></name><name><surname>Hardy</surname><given-names>Olivier J.</given-names></name><name><surname>Atteke</surname><given-names>Christiane</given-names></name><name><surname>Stevart</surname><given-names>Tariq</given-names></name><name><surname>Dauby</surname><given-names>Gilles</given-names></name><name><surname>Mbatchi</surname><given-names>Bertrand</given-names></name><name><surname>Sonke</surname><given-names>Bonaventure</given-names></name><name><surname>Couvreur</surname><given-names>Thomas L.P.</given-names></name></person-group><article-title>Taxonomic revision of the African genus <italic><tp:taxon-name><tp:taxon-name-part taxon-name-part-type="genus" reg="Greenwayodendron">Greenwayodendron</tp:taxon-name-part></tp:taxon-name></italic> (<tp:taxon-name><tp:taxon-name-part taxon-name-part-type="family">Annonaceae</tp:taxon-name-part></tp:taxon-name>)</article-title><source>PhytoKeys</source><day>31</day><month>12</month><year>2018</year><volume>2018</volume><issue>114</issue><fpage>55</fpage><lpage>93</lpage><pub-id pub-id-type="doi">10.3897/phytokeys.114.27395</pub-id></mixed-citation></tp:treatment-meta><tp:nomenclature><tp:taxon-name>
              <tp:taxon-name-part taxon-name-part-type="genus" reg="Greenwayodendron">Greenwayodendron</tp:taxon-name-part>
            </tp:taxon-name><tp:taxon-authority>Verdc., Adansonia, sér. 2, 9 1. (1969)</tp:taxon-authority><tp:nomenclature-citation-list><tp:nomenclature-citation><tp:taxon-name>
                  <tp:taxon-name-part taxon-name-part-type="genus" reg="Polyalthia">Polyalthia</tp:taxon-name-part>
                  <tp:taxon-name-part taxon-name-part-type="infraspecific-rank">sect.</tp:taxon-name-part>
                  <tp:taxon-name-part taxon-name-part-type="section" reg="Afropolyalthia">Afropolyalthia</tp:taxon-name-part>
                </tp:taxon-name><comment>Engler &amp; Prantl., Leipzig,W. Engelmann.160. (1897)</comment></tp:nomenclature-citation></tp:nomenclature-citation-list></tp:nomenclature><tp:treatment-sec sec-type="type species" id="SECID0E2WAG"><title>Type species.</title><p><italic><tp:taxon-name><tp:taxon-name-part taxon-name-part-type="genus" reg="Greenwayodendron">Greenwayodendron</tp:taxon-name-part><tp:taxon-name-part taxon-name-part-type="species" reg="oliveri">oliveri</tp:taxon-name-part></tp:taxon-name></italic> Engl.</p><p>Tree 2–45 m tall, d.b.h. 2–125 cm; stem cylindrical, bark smooth with large white stains, slice orange with a black ring, aromatic and rapidly turning brown. Young branches at first densely pubescent, later glabrous, trichomes 0.1–1.0 mm long; older branches sparsely pubescent to glabrous. Leaves entire, simple, alternate, astipulate; petiole 1.0–11.1 mm long, 0.8–3.3 mm in diameter, densely pubescent to glabrous, trichomes 0.1–1.2 mm long, indument brown; lamina 4.2–26.3 cm long, 2.0–9.6 cm wide, length: width ratio 1.5–4.0; elliptic to narrowly elliptic, base rounded or cuneate, apex acuminate, acute, apiculate, aristate or caudate, acumen 1–40 mm long, upper side sparsely pubescent to glabrous, lower side densely to sparsely pubescent; midrib upper side base densely pubescent to glabrous, lower side densely pubescent to glabrous, trichomes 0.1–1.2 mm long, indument tomentose; secondary veins 4–18 pairs, upper side sparsely pubescent to glabrous, lower side densely pubescent to glabrous, trichomes 0.1–1.0 mm long; tertiary veins upper side sparsely pubescent to glabrous, lower side sparsely pubescent to glabrous, irregularly prominent, slightly raised, distinct or indistinct above. Inflorescence axillary, 1–4 flowered rhipidium. Floral buds ellipsoid, 4–9 mm long, 2–5 mm in diameter, densely covered with short and long trichomes. Flowering pedicel 3.0–6.3 mm long, 0.5–2.2 mm in diameter, densely pubescent when young, becoming glabrous, trichomes 0.1–0.5 mm long; lower bract in lower half of pedicel, minute, sparsely pubescent; upper bract apical, just below the calyx, 0.9–5.2 mm in diameter, sparsely pubescent, trichomes 0.1–0.6 mm long. Sepals 1.3–5.0 mm long, 1.6–4.7 mm wide, length:width ratio 0.5–0.9 broadly ovate, imbricate, fused at the base, apex acuminate, base truncate, densely to sparsely pubescent outside, sparsely pubescent towards the centre inside, trichomes 0.1–0.5 mm long. Inner and outer petals subequal, 8.0–24.6 mm long, 1.3–3.5 mm wide, length:width ratio 0.5–0.9, narrowly ovate to elliptic, apex acuminate, base rounded, green maturing pale yellow, outside tomentose, trichomes 0.1–0.5 mm long, erect, inside sparsely pubescent to glabrous; glabrous part to 2–8 mm long. Male flowers: stamens 10–33, in several whorls, 1.2–4.2 mm long, 0.4–0.9 mm wide, tightly appressed; connective shield of stamens tongue-shaped, lobulated or flattened/discoid; hermaphrodite flowers: stamens 4–10 in a single whorl, appressed, 0.9–2.2 mm long and 0.3–0.8 mm wide, connective stamen tongue-shaped, lobulated or flattened; carpels 8–20, 0.7–2.1 mm long, 0.5–0.9 mm in diameter, length:width ratio 1.2–2.8 narrowly oblong, densely pubescent; ovules 1–2, oblong; stigmata ovoid, densely pubescent, trichomes 0.1–0.5 mm long. Fruiting pedicel 4.5–13.1 mm long, 1.0–3.5 mm in diameter, sparsely pubescent to glabrous, trichomes ca. 0.1–0.5 mm long; stipes 3.0–12 mm long and 1.0–3.2 mm in diameter, sparsely pubescent; monocarps 1–8, 2.5–21.1 mm in diameter, broadly ellipsoid to globose, sparsely pubescent to glabrous, green turning wine red at maturity; seeds 1–4 per monocarp, 3.0–15.4 mm in diameter, ellipsoid to globose, flattened on one side or hemi-ellipsoid when more than one seed per monocarp, surface covered by a white tegument; raphe impressed.</p></tp:treatment-sec></tp:taxon-treatment>
