# Supplementary material for: Taxonomic revision of the African genus Greenwayodendron (Annonaceae)
Source: PhytoKeys. 2018 Dec 31;(114):55–93. doi: 10.3897/phytokeys.114.27395 (PMC6323110; doi:10.3897/phytokeys.114.27395)
Supplement: XML Treatment for Greenwayodendron littorale [file phytokeys.114.27395-treatment4.xml]

<!DOCTYPE tp:taxon-treatment
  PUBLIC "-//TaxonX//DTD Taxonomic Treatment Publishing DTD v0 20100105//EN" "tax-treatment-NSO.dtd">
<tp:taxon-treatment xmlns:tp="http://www.plazi.org/taxpub"><tp:treatment-meta><kwd-group><label>Taxon classification</label><kwd><named-content xmlns:xlink="http://www.w3.org/1999/xlink" content-type="kingdom">Plantae</named-content></kwd><kwd><named-content xmlns:xlink="http://www.w3.org/1999/xlink" content-type="order">Magnoliales</named-content></kwd><kwd><named-content xmlns:xlink="http://www.w3.org/1999/xlink" content-type="family">Annonaceae</named-content></kwd></kwd-group><mixed-citation publication-type="journal"><person-group><name><surname>Lissambou</surname><given-names>Brandet-Junior</given-names></name><name><surname>Hardy</surname><given-names>Olivier J.</given-names></name><name><surname>Atteke</surname><given-names>Christiane</given-names></name><name><surname>Stevart</surname><given-names>Tariq</given-names></name><name><surname>Dauby</surname><given-names>Gilles</given-names></name><name><surname>Mbatchi</surname><given-names>Bertrand</given-names></name><name><surname>Sonke</surname><given-names>Bonaventure</given-names></name><name><surname>Couvreur</surname><given-names>Thomas L.P.</given-names></name></person-group><article-title>Taxonomic revision of the African genus <italic><tp:taxon-name><tp:taxon-name-part taxon-name-part-type="genus" reg="Greenwayodendron">Greenwayodendron</tp:taxon-name-part></tp:taxon-name></italic> (<tp:taxon-name><tp:taxon-name-part taxon-name-part-type="family">Annonaceae</tp:taxon-name-part></tp:taxon-name>)</article-title><source>PhytoKeys</source><day>31</day><month>12</month><year>2018</year><volume>2018</volume><issue>114</issue><fpage>55</fpage><lpage>93</lpage><pub-id pub-id-type="doi">10.3897/phytokeys.114.27395</pub-id></mixed-citation></tp:treatment-meta><tp:nomenclature><tp:taxon-name>
              <tp:taxon-name-part taxon-name-part-type="genus" reg="Greenwayodendron">Greenwayodendron</tp:taxon-name-part>
              <tp:taxon-name-part taxon-name-part-type="species" reg="littorale">littorale</tp:taxon-name-part>
              <object-id xmlns:xlink="http://www.w3.org/1999/xlink" content-type="ipni" xlink:type="simple">urn:lsid:ipni.org:names:77192857-1</object-id>
            </tp:taxon-name><tp:taxon-authority>Lissambou, Dauby &amp; Couvreur</tp:taxon-authority><tp:taxon-status xmlns:xlink="http://www.w3.org/1999/xlink" xlink:type="simple">sp. nov.</tp:taxon-status><xref ref-type="fig" rid="F5">Fig. 5</xref></tp:nomenclature><tp:treatment-sec sec-type="diagnosis" id="SECID0ES4BG"><title>Diagnosis.</title><p><italic><tp:taxon-name><tp:taxon-name-part taxon-name-part-type="genus" reg="Greenwayodendron">Greenwayodendron</tp:taxon-name-part><tp:taxon-name-part taxon-name-part-type="species" reg="littorale">littorale</tp:taxon-name-part></tp:taxon-name></italic> resembles <italic><tp:taxon-name><tp:taxon-name-part taxon-name-part-type="genus" reg="Greenwayodendron">G.</tp:taxon-name-part><tp:taxon-name-part taxon-name-part-type="species" reg="oliveri">oliveri</tp:taxon-name-part></tp:taxon-name></italic> by being small trees and from the shape and size of their leaves. <italic><tp:taxon-name><tp:taxon-name-part taxon-name-part-type="genus" reg="Greenwayodendron">Greenwayodendron</tp:taxon-name-part><tp:taxon-name-part taxon-name-part-type="species" reg="littorale">littorale</tp:taxon-name-part></tp:taxon-name></italic> is however different, being smaller in size (2–5 m versus 5–10 m for <italic><tp:taxon-name><tp:taxon-name-part taxon-name-part-type="genus" reg="Greenwayodendron">G.</tp:taxon-name-part><tp:taxon-name-part taxon-name-part-type="species" reg="oliveri">oliveri</tp:taxon-name-part></tp:taxon-name></italic>) and the shape of the stamen connectives being tongue-shaped, obtuse or short versus flattened in <italic><tp:taxon-name><tp:taxon-name-part taxon-name-part-type="genus" reg="Greenwayodendron">G.</tp:taxon-name-part><tp:taxon-name-part taxon-name-part-type="species" reg="oliveri">oliveri</tp:taxon-name-part></tp:taxon-name></italic>.</p></tp:treatment-sec><tp:treatment-sec sec-type="material" id="SECID0EP6BG"><title>Type.</title><p><bold>GABON.</bold> Ogooué-Maritime: Gamba, ca. 2 km on sand-track to Sete Cama, 15 Mar 1994, <italic>J.J. Wieringa 2476</italic> (holotype: WAG! [WAG0065156]; Isotypes (BM, BR![BR0000015305985], C, EA, FHO, IAGB, IEC, K![K001595], LBV!, LY, MA, MO, MPU, P![P06900984], PRE, UGDA, U![U0045159; U0045160], US, W, WAG! [WAG0065155; WAG0065154], YA, Z.)</p><fig id="F5" position="float" orientation="portrait"><label>Figure 5.</label><caption><p><italic><tp:taxon-name><tp:taxon-name-part taxon-name-part-type="genus" reg="Greenwayodendron">Greenwayodendron</tp:taxon-name-part><tp:taxon-name-part taxon-name-part-type="species" reg="littorale">littorale</tp:taxon-name-part></tp:taxon-name></italic>. <bold>A</bold> Flowering branch <bold>B</bold> Detail of lower leaf surface <bold>C</bold> Detail of upper leaf surface <bold>D</bold> Flower <bold>E</bold> Outside view of basal bract <bold>F</bold> Inside view of basal bract <bold>G</bold> Outside view of upper bract <bold>H</bold> Inside view of upper bract <bold>I</bold> Inside view of sepal <bold>J</bold> Outside view of sepal <bold>K</bold> Inside view of outer petal <bold>L</bold> Outside view of outer petal <bold>M</bold> Outside view of inner petal <bold>N</bold> Inside view of inner petal <bold>O</bold> Detail of hermaphrodite receptacle showing stamens and carpels, all petals removed <bold>P</bold> Detail of one carpel <bold>Q</bold> Longitudinal section of two carpels, showing single ovule <bold>R</bold> Detail of stamen, outside view <bold>S</bold> Detail of stamen, inside view <bold>T</bold> Detail of stamen, inside view <bold>U</bold> Fruiting branch <bold>V</bold> Seed, latitudinal view <bold>W</bold> Longitudinal section of seed showing ruminations <bold>A-T</bold><italic>Wieringa, J.J. 2476</italic><bold>U–W</bold><italic>Breteler, F.J. 5649</italic>. Drawing by Hans de Vries.</p></caption><graphic xmlns:xlink="http://www.w3.org/1999/xlink" xlink:href="phytokeys-114-055-g005.jpg" position="float" orientation="portrait" xlink:type="simple" id="oo_253614.jpg"/></fig><p>Tree 2–5 m tall, d.b.h. 2–5 cm. Young branches at first sparsely pubescent, later glabrous, trichomes ca. 0.1 mm long; old branches glabrous. Leaves: petiole 1.0–3.1 mm long, 0.8–1.2 mm in diameter, sparsely pubescent, trichomes ca. 0.1 mm long; lamina 4.2–7.8 cm long, 2.0–3.8 cm wide, length: width ratio 1.5–2.3, elliptic, base rounded or cuneate, apex acuminate, aristate or caudate, acumen 5–12 mm long, upper and lower side sparsely pubescent; midrib upper side and lower side densely to sparsely pubescent, trichomes ca. 0.1 mm long; secondary veins 4–6 pairs, upper side glabrous, lower side sparsely pubescent, trichomes 0.1 mm long; tertiary veins irregular, indistinct above. Inflorescence axillary, a 1–4 flowered rhipidium. Floral buds ellipsoid, 5.0–5.5 mm long, 2.5–3.0 mm in diameter, densely pubescent; Flowering pedicel 3.0–3.1 mm long, 0.5–0.6 mm in diameter, densely pubescent when young, becoming pubescent to sparsely pubescent at anthesis, trichomes 0.1 mm long, lower bract in lower haft of pedicel, minute; upper bract apical, just below the calyx, 0.9–1.0 mm in diameter, sparsely pubescent, trichomes 0.2–0.3 mm long. Sepals 1.5–1.9 mm long, 1.9–2.2 mm wide, length: width ratio 0.9 broadly ovate, imbricate, fused at the base, apex acuminate, base truncate, outside densely pubescent, inside sparsely pubescent towards the centre inside, trichomes 0.1–0.2 mm long. Inner and outer petals 11.5–12.5 mm long, 1.6–1.8 mm wide, length: width ratio 0.9, narrowly ovate to narrowly elliptic, apex acuminate, base rounded, outside tomentose, trichomes 0.1–0.2 mm long, inside sparsely pubescent to glabrous, glabrous part to 0.5–1.2 mm long, green maturing pale yellow. Male flowers not observed. Hermaphrodite flowers: stamens 4–5 in a single whorl, appressed, 1.7–2.1 mm long, 0.6–0.9 mm wide, connective tongue-shaped, obtuse, short and little developed; carpels 8–10, 1.9–2.1 mm long, 0.6–0.8 mm wide, length:width ratio 2.8, oblong, densely pubescent; ovules 1, oblong; stigmata ovoid, densely pubescent, trichomes ca. 0.1 mm long. Fruiting pedicel 4.5–6.5 mm long, 1.5–2.0 mm in diameter, sparsely pubescent, trichomes ca. 0.1 mm long; stipes 3–4 mm long and 1–2 mm in diameter, sparsely pubescent; monocarps 1–4, 2.5–4.2 mm in diameter, broadly ellipsoid to globose, sparsely pubescent to glabrous, green turning wine red at maturity; seed 1 per monocarp, 1.5–4.0 mm in diameter, ellipsoid to globose, surface covered by a white tegument.</p></tp:treatment-sec><tp:treatment-sec sec-type="phenology" id="SECID0EJCAI"><title>Phenology.</title><p>Flowering and fruiting times are not well known. However, a flowering specimen was collected in March and a fruiting one in September.</p></tp:treatment-sec><tp:treatment-sec sec-type="distribution" id="SECID0EOCAI"><title>Distribution.</title><p>Restricted to the southern coastal part of Gabon and northern Republic of Congo, 5–50 m (Fig. <xref ref-type="fig" rid="F6">6</xref>).</p></tp:treatment-sec><tp:treatment-sec sec-type="habitat" id="SECID0EYCAI"><title>Habitat and ecology.</title><p>Growing on coastal and periodically inundated forests, on sandy soils.</p></tp:treatment-sec><tp:treatment-sec sec-type="Vernacular names" id="SECID0E4CAI"><title>Vernacular names.</title><p>Unknown.</p></tp:treatment-sec><tp:treatment-sec sec-type="Use" id="SECID0ECDAI"><title>Use.</title><p>Unknown.</p><fig id="F6" position="float" orientation="portrait"><label>Figure 6.</label><caption><p>Distribution of <italic><tp:taxon-name><tp:taxon-name-part taxon-name-part-type="genus" reg="Greenwayodendron">Greenwayodendron</tp:taxon-name-part><tp:taxon-name-part taxon-name-part-type="species" reg="littorale">littorale</tp:taxon-name-part></tp:taxon-name></italic>.</p></caption><graphic xmlns:xlink="http://www.w3.org/1999/xlink" xlink:href="phytokeys-114-055-g006.jpg" position="float" orientation="portrait" xlink:type="simple" id="oo_253615.jpg"/></fig></tp:treatment-sec><tp:treatment-sec sec-type="Preliminary conservation status of IUCN" id="SECID0E6DAI"><title>Preliminary conservation status of IUCN.</title><p>Endangered [<abbrev xmlns:xlink="http://www.w3.org/1999/xlink" xlink:title="Endangered" id="ABBRID0EFEAI" xlink:type="simple">EN</abbrev>]. The extent of occurrence (<abbrev xmlns:xlink="http://www.w3.org/1999/xlink" xlink:title="extent of occurrence" id="ABBRID0EJEAI" xlink:type="simple">EOO</abbrev>) of <italic><tp:taxon-name><tp:taxon-name-part taxon-name-part-type="genus" reg="Greenwayodendron">Greenwayodendron</tp:taxon-name-part><tp:taxon-name-part taxon-name-part-type="species" reg="littorale">littorale</tp:taxon-name-part></tp:taxon-name></italic> is estimated to be over 4,506 km<sup>2</sup> and its minimal area of occupancy (<abbrev xmlns:xlink="http://www.w3.org/1999/xlink" xlink:title="area of occupancy" id="ABBRID0E1EAI" xlink:type="simple">AOO</abbrev>) is estimated to be 24 km<sup>2</sup> (within the limits for Endangered status under criterion B2). <italic><tp:taxon-name><tp:taxon-name-part taxon-name-part-type="genus" reg="Greenwayodendron">Greenwayodendron</tp:taxon-name-part><tp:taxon-name-part taxon-name-part-type="species" reg="littorale">littorale</tp:taxon-name-part></tp:taxon-name></italic> is endemic to western Gabon and the Republic of Congo and develops in the lowland coastal forest where it is a dominant species in the undergrowth. The species is found in protected areas (Loango National Park). It is also known from several unprotected forests subjected to logging and habitat destruction due to human activities. <italic><tp:taxon-name><tp:taxon-name-part taxon-name-part-type="genus" reg="Greenwayodendron">Greenwayodendron</tp:taxon-name-part><tp:taxon-name-part taxon-name-part-type="species" reg="littorale">littorale</tp:taxon-name-part></tp:taxon-name></italic> is known from eight specimens representing five subpopulations. These 5 subpopulations represent a total of 5 “locations” (<italic>sensu</italic><xref ref-type="bibr" rid="B27">IUCN 2012</xref>), falling within the limit for Endangered status. We project that the ongoing loss of its habitat will induce a continuous decline in the number of mature individuals. <italic><tp:taxon-name><tp:taxon-name-part taxon-name-part-type="genus" reg="Greenwayodendron">Greenwayodendron</tp:taxon-name-part><tp:taxon-name-part taxon-name-part-type="species" reg="littorale">littorale</tp:taxon-name-part></tp:taxon-name></italic> is therefore assigned a preliminary status of <abbrev xmlns:xlink="http://www.w3.org/1999/xlink" xlink:title="Endangered" id="ABBRID0EHGAI" xlink:type="simple">EN</abbrev> B1 ab(iii,v)+2ab(iii,v).</p></tp:treatment-sec><tp:treatment-sec sec-type="notes" id="SECID0ELGAI"><title>Notes.</title><p><italic><tp:taxon-name><tp:taxon-name-part taxon-name-part-type="genus" reg="Greenwayodendron">Greenwayodendron</tp:taxon-name-part><tp:taxon-name-part taxon-name-part-type="species" reg="littorale">littorale</tp:taxon-name-part></tp:taxon-name></italic> was previously confused with <italic><tp:taxon-name><tp:taxon-name-part taxon-name-part-type="genus" reg="Greenwayodendron">G.</tp:taxon-name-part><tp:taxon-name-part taxon-name-part-type="species" reg="oliveri">oliveri</tp:taxon-name-part></tp:taxon-name></italic> from West Africa. Besides their clear allopatric distribution (West versus Central Africa), both species are distinct at the morphological level with <italic><tp:taxon-name><tp:taxon-name-part taxon-name-part-type="genus" reg="Greenwayodendron">G.</tp:taxon-name-part><tp:taxon-name-part taxon-name-part-type="species" reg="oliveri">oliveri</tp:taxon-name-part></tp:taxon-name></italic> being a taller tree (5–10 m versus 2–5 m) with usually longer leaves (up to 15 cm long versus up to 8 cm long). Both species also differ in the shape of the stamen connective, being flattened in <italic><tp:taxon-name><tp:taxon-name-part taxon-name-part-type="genus" reg="Greenwayodendron">G.</tp:taxon-name-part><tp:taxon-name-part taxon-name-part-type="species" reg="oliveri">oliveri</tp:taxon-name-part></tp:taxon-name></italic> and tongue-shaped, obtuse, short and little developed in <italic><tp:taxon-name><tp:taxon-name-part taxon-name-part-type="genus" reg="Greenwayodendron">G.</tp:taxon-name-part><tp:taxon-name-part taxon-name-part-type="species" reg="littorale">littorale</tp:taxon-name-part></tp:taxon-name></italic>. Finally, genetic studies also confirm the distinct nature of both species (Lissambou et al. in prep.). To date, only hermaphrodite flowers were observed.</p></tp:treatment-sec><tp:treatment-sec sec-type="material" id="SECID0EIIAI"><title>Selected specimens examined.</title><p><bold>Gabon. Nyanga</bold>: 6 km southeast of Mayumba, <named-content xmlns:xlink="http://www.w3.org/1999/xlink" content-type="dwc:verbatimCoordinates" xlink:type="simple"><named-content content-type="geo-json" specific-use="{&#34;type&#34;:&#34;Point&#34;,&#34;coordinates&#34;:[10.698333,-3.470167]}" id="NCID0ETIAI" xlink:type="simple">3°28.21'S, 10°41.90'E</named-content></named-content>, 20 Nov 2015, <italic>Wieringa, J.J. 8490</italic> (LBV, WAG). <bold>Ogooué Maritime</bold>: Gamba, <named-content xmlns:xlink="http://www.w3.org/1999/xlink" content-type="dwc:verbatimCoordinates" xlink:type="simple"><named-content content-type="geo-json" specific-use="{&#34;type&#34;:&#34;Point&#34;,&#34;coordinates&#34;:[10.333333,-2.766667]}" id="NCID0E6IAI" xlink:type="simple">2°46'S, 10°20'E</named-content></named-content>, 26 Sep 1968, <italic>Breteler, F.J. 5649</italic> (LBV, WAG); Near Nyanga river, S of Gamba, <named-content xmlns:xlink="http://www.w3.org/1999/xlink" content-type="dwc:verbatimCoordinates" xlink:type="simple"><named-content content-type="geo-json" specific-use="{&#34;type&#34;:&#34;Point&#34;,&#34;coordinates&#34;:[10.250000,-2.466667]}" id="NCID0EJJAI" xlink:type="simple">2°28'S, 10°15'E</named-content></named-content>, 25 Jul 1998, <italic>Breteler, F.J. 14481</italic> (WAG); Setté Cama, <named-content xmlns:xlink="http://www.w3.org/1999/xlink" content-type="dwc:verbatimCoordinates" xlink:type="simple"><named-content content-type="geo-json" specific-use="{&#34;type&#34;:&#34;Point&#34;,&#34;coordinates&#34;:[9.766667,-2.533333]}" id="NCID0ETJAI" xlink:type="simple">2°32'S, 9°46'E</named-content></named-content>, 23 Apr 1997, <italic>McPherson, G.D. 16812</italic> (LBV); Gamba. 9.1 km N of Gamba-airport along production road branching from road to Ndogo wharf, <named-content xmlns:xlink="http://www.w3.org/1999/xlink" content-type="dwc:verbatimCoordinates" xlink:type="simple"><named-content content-type="geo-json" specific-use="{&#34;type&#34;:&#34;Point&#34;,&#34;coordinates&#34;:[9.995000,-2.745000]}" id="NCID0E4JAI" xlink:type="simple">2°44.70'S, 9°59.70'E</named-content></named-content>, 28 Dec 1994, <italic>Wild, J.J.F.E. de 11217</italic> (LBV, BRLU).</p><p><bold>Republic of Congo. Kouilou</bold>: P.C.A. NZAMBI, around N’tiétié, N’Gongo forest road 4 km from N’Tiété, <named-content xmlns:xlink="http://www.w3.org/1999/xlink" content-type="dwc:verbatimCoordinates" xlink:type="simple"><named-content content-type="geo-json" specific-use="{&#34;type&#34;:&#34;Point&#34;,&#34;coordinates&#34;:[11.266667,-3.866667]}" id="NCID0ELKAI" xlink:type="simple">3°52'S, 11°16'E</named-content></named-content>, 29 Apr 1974, <italic>Sita, P. 3698</italic> (P).</p></tp:treatment-sec><ref-list><ref id="B27"><mixed-citation xmlns:xlink="http://www.w3.org/1999/xlink" xlink:type="simple"><institution xlink:type="simple">IUCN</institution> (<year>2012</year>) Catégories et Critères de la Liste rouge de l’UICN. Version 3.1. Deuxième édition.Gland, Suisse et Cambridge, Royaume-Uni.</mixed-citation></ref></ref-list></tp:taxon-treatment>
