# Supplementary material for: Taxonomic revision of the African genus Greenwayodendron (Annonaceae)
Source: PhytoKeys. 2018 Dec 31;(114):55–93. doi: 10.3897/phytokeys.114.27395 (PMC6323110; doi:10.3897/phytokeys.114.27395)
Supplement: XML Treatment for Greenwayodendron oliveri [file phytokeys.114.27395-treatment5.xml]

<!DOCTYPE tp:taxon-treatment
  PUBLIC "-//TaxonX//DTD Taxonomic Treatment Publishing DTD v0 20100105//EN" "tax-treatment-NSO.dtd">
<tp:taxon-treatment xmlns:tp="http://www.plazi.org/taxpub"><tp:treatment-meta><kwd-group><label>Taxon classification</label><kwd><named-content xmlns:xlink="http://www.w3.org/1999/xlink" content-type="kingdom">Plantae</named-content></kwd><kwd><named-content xmlns:xlink="http://www.w3.org/1999/xlink" content-type="order">Magnoliales</named-content></kwd><kwd><named-content xmlns:xlink="http://www.w3.org/1999/xlink" content-type="family">Annonaceae</named-content></kwd></kwd-group><mixed-citation publication-type="journal"><person-group><name><surname>Lissambou</surname><given-names>Brandet-Junior</given-names></name><name><surname>Hardy</surname><given-names>Olivier J.</given-names></name><name><surname>Atteke</surname><given-names>Christiane</given-names></name><name><surname>Stevart</surname><given-names>Tariq</given-names></name><name><surname>Dauby</surname><given-names>Gilles</given-names></name><name><surname>Mbatchi</surname><given-names>Bertrand</given-names></name><name><surname>Sonke</surname><given-names>Bonaventure</given-names></name><name><surname>Couvreur</surname><given-names>Thomas L.P.</given-names></name></person-group><article-title>Taxonomic revision of the African genus <italic><tp:taxon-name><tp:taxon-name-part taxon-name-part-type="genus" reg="Greenwayodendron">Greenwayodendron</tp:taxon-name-part></tp:taxon-name></italic> (<tp:taxon-name><tp:taxon-name-part taxon-name-part-type="family">Annonaceae</tp:taxon-name-part></tp:taxon-name>)</article-title><source>PhytoKeys</source><day>31</day><month>12</month><year>2018</year><volume>2018</volume><issue>114</issue><fpage>55</fpage><lpage>93</lpage><pub-id pub-id-type="doi">10.3897/phytokeys.114.27395</pub-id></mixed-citation></tp:treatment-meta><tp:nomenclature><tp:taxon-name>
              <tp:taxon-name-part taxon-name-part-type="genus" reg="Greenwayodendron">Greenwayodendron</tp:taxon-name-part>
              <tp:taxon-name-part taxon-name-part-type="species" reg="oliveri">oliveri</tp:taxon-name-part>
            </tp:taxon-name><tp:taxon-authority>(Engl) Verdc., Adansonia sér. 2, 9: 92. (1969).</tp:taxon-authority><xref ref-type="fig" rid="F7">Fig. 7</xref><tp:nomenclature-citation-list><tp:nomenclature-citation><tp:taxon-name>
                  <tp:taxon-name-part taxon-name-part-type="genus" reg="Polyalthia">Polyalthia</tp:taxon-name-part>
                  <tp:taxon-name-part taxon-name-part-type="species" reg="oliveri">oliveri</tp:taxon-name-part>
                </tp:taxon-name><comment>Engl. &amp; Prantl., Leipzig,W. Engelmann.160. (1897).</comment></tp:nomenclature-citation></tp:nomenclature-citation-list></tp:nomenclature><tp:treatment-sec sec-type="material" id="SECID0EHMAI"><title>Type.</title><p><bold>IVORY COAST. Lagunes</bold>: Bagroo River, 1961, <italic>G.O. Mann</italic> 841 (lectotype, designated by <xref ref-type="bibr" rid="B45">Verdcourt 1969</xref> p. 92, K![K000580895]; isolectotypes K![K000580894], P![P00363358]).</p><fig id="F7" position="float" orientation="portrait"><label>Figure 7.</label><caption><p><italic><tp:taxon-name><tp:taxon-name-part taxon-name-part-type="genus" reg="Greenwayodendron">Greenwayodendron</tp:taxon-name-part><tp:taxon-name-part taxon-name-part-type="species" reg="oliveri">oliveri</tp:taxon-name-part></tp:taxon-name></italic>. <bold>A</bold> Leaves and inflorescence <bold>B</bold> Open flower <bold>C</bold> Inner petal <bold>D</bold> Androecium, male flower <bold>E</bold> Floral buds <bold>F–G</bold> Petals of a flower bud <bold>H</bold> Carpels and stamens <bold>I</bold> Leaves and fruits <bold>J</bold> Fruit section. Aubréville A (1936) <italic>La flore forestière de la Côte d’Ivoire</italic>, Volume 2. Larose, Paris, 296 p.</p></caption><graphic xmlns:xlink="http://www.w3.org/1999/xlink" xlink:href="phytokeys-114-055-g007.jpg" position="float" orientation="portrait" xlink:type="simple" id="oo_253616.jpg"/></fig><p>Tree 5–10 m tall, d.b.h. 3–25 cm. Young branches sparsely pubescent to glabrous, trichomes 0.1–0.2 mm long; old branches glabrous; Leaves: petiole 2.0–5.3 mm long, 1.0–2.3 mm in diameter, sparsely pubescent to glabrous, trichomes 0.1–0.2 mm long, indumenta brown; lamina 4.2–15.4 cm long, 2.0–6.1 cm wide, length: width ratio 1.5–3.4; elliptic to narrowly elliptic, base rounded or cuneate, apex acuminate, apiculate, aristate or caudate, acumen 1–33 mm long, upper and lower side sparsely pubescent; midrib pubescent to sparsely pubescent to glabrous on the upper side, pubescent to glabrous on the lower side, trichomes 0.1–0.4 mm long, brown; secondary veins 5–6 pairs, upper side glabrous, lower side pubescent to sparsely pubescent, trichomes ca. 0.1 mm long; tertiary veins irregular. Inflorescence axillary, a 1–4 flowered rhipidium. Floral buds ellipsoid, 5.8–7.5 mm long, 3.1–5.0 mm in diameter, densely pubescent; young pedicel densely pubescent. Flowering pedicel 3.8–6.2 mm long, 0.5–1.3 mm in diameter, densely to sparsely pubescent, trichomes 0.2–0.3 mm long, lower bract (on?) lower haft of pedicel, minute densely pubescent; upper bract apical, just below the calyx, 1.2–1.5 mm in diameter, densely pubescent, trichomes 0.2–0.3 mm long. Sepals 1.3–2.6 mm long, 1.6–3.2 mm wide, length:width ratio 0.5–0.9 broadly ovate, imbricate, fused at the base, apex acuminate, base truncate, outside pubescent, inside sparsely pubescent, trichomes 0.1–0.3 mm long. Inner and outer petals 8–18 mm long, 1.5–2.2 mm wide, length:width ratio 0.5–0.9, narrowly ovate, twisted or not, apex elliptic acuminate, base rounded; green maturing pale yellow, outside tomentose, trichomes 0.1–0.3 mm long, inside sparsely pubescent to glabrous; glabrous part to 4.5–8.0 mm long. Male flowers: stamens 10–25, in several whorls, 1.4–2.2 mm long, 0.4–0.9 mm wide; connectives of the flattened stamen; hermaphrodite flowers: stamens 5–10 in a single whorl, appressed, 1.4–1.8 mm long and 0.3–0.7 mm wide, connective of the stamens crushed-flattened in shape; carpels 10–15, 1.3–2.1 mm long, 0.6–0.9 mm in diameter, length:width ratio 1.2–2.0 narrowly oblong, densely pubescent; ovules 1–2, oblong; stigmata ovoid, densely pubescent, trichomes ca. 0.3 mm long. Fruiting pedicel 6–13 mm long, 1–2 mm in diameter, sparsely pubescent, trichomes ca. 0.4 mm long; stipes 7.5–8.3 mm long, 1.0–2.1 mm in diameter; monocarps 4–8, 3.0–8.2 mm in diameter, broadly ellipsoid to globose, sparsely pubescent, green turning wine red at maturity; seeds 1 per monocarp, 2.8–6.9 mm in diameter, ellipsoid to globose, flattened when more than one seed per monocarp, surface covered by a white tegument.</p></tp:treatment-sec><tp:treatment-sec sec-type="distribution" id="SECID0ECOAI"><title>Distribution.</title><p>Occurs in Ivory Coast, Guinea Conakry, Ghana, Liberia and Sierra Leone; 55–864 m (Fig. <xref ref-type="fig" rid="F8">8</xref>).</p></tp:treatment-sec><tp:treatment-sec sec-type="habitat" id="SECID0EMOAI"><title>Habitat and ecology.</title><p>In moist and semi-deciduous forests.</p></tp:treatment-sec><tp:treatment-sec sec-type="phenology" id="SECID0EROAI"><title>Phenology.</title><p>In Ivory Coast and Ghana, flowering from February to April. Fruits are immature from May to September and fruits are mature from October to December.</p></tp:treatment-sec><tp:treatment-sec sec-type="Vernacular names" id="SECID0EWOAI"><title>Vernacular names.</title><p><bold>Ivory Coast</bold>: Mpahouéfon (Abé), Baouéfou, <bold>Sierra Leone.</bold> Gatema (Mendé).</p></tp:treatment-sec><tp:treatment-sec sec-type="Uses" id="SECID0EAPAI"><title>Uses.</title><p>Unknown.</p><fig id="F8" position="float" orientation="portrait"><label>Figure 8.</label><caption><p>Distribution of <italic><tp:taxon-name><tp:taxon-name-part taxon-name-part-type="genus" reg="Greenwayodendron">Greenwayodendron</tp:taxon-name-part><tp:taxon-name-part taxon-name-part-type="species" reg="oliveri">oliveri</tp:taxon-name-part></tp:taxon-name></italic>.</p></caption><graphic xmlns:xlink="http://www.w3.org/1999/xlink" xlink:href="phytokeys-114-055-g008.jpg" position="float" orientation="portrait" xlink:type="simple" id="oo_253617.jpg"/></fig></tp:treatment-sec><tp:treatment-sec sec-type="Preliminary conservation status of IUCN" id="SECID0E4PAI"><title>Preliminary conservation status of IUCN.</title><p>Least Concern [<abbrev xmlns:xlink="http://www.w3.org/1999/xlink" xlink:title="Least Concern" id="ABBRID0EDQAI" xlink:type="simple">LC</abbrev>]. The extent of occurrence (<abbrev xmlns:xlink="http://www.w3.org/1999/xlink" xlink:title="extent of occurrence" id="ABBRID0EHQAI" xlink:type="simple">EOO</abbrev>) of <italic><tp:taxon-name><tp:taxon-name-part taxon-name-part-type="genus" reg="Greenwayodendron">Greenwayodendron</tp:taxon-name-part><tp:taxon-name-part taxon-name-part-type="species" reg="oliveri">oliveri</tp:taxon-name-part></tp:taxon-name></italic> is estimated to be over 260,482,084 km<sup>2</sup>, whereas its area of occupancy (<abbrev xmlns:xlink="http://www.w3.org/1999/xlink" xlink:title="area of occupancy" id="ABBRID0EYQAI" xlink:type="simple">AOO</abbrev>) is estimated to be 136 km<sup>2</sup> (which falls within the limits for Endangered status under criterion B2). The species, recorded from five countries (Ivory Coast, Guinea Conakry, Ghana, Liberia and Sierra Leone), is now known from at least 34 specimens representing 26 subpopulations. These 26 subpopulations represent 22 different locations (sensu <xref ref-type="bibr" rid="B27">IUCN 2012</xref>), many more than 10 locations, which are the upper limit for Vulnerable status under subcriterion ‘a’. <italic><tp:taxon-name><tp:taxon-name-part taxon-name-part-type="genus" reg="Greenwayodendron">Greenwayodendron</tp:taxon-name-part><tp:taxon-name-part taxon-name-part-type="species" reg="oliveri">oliveri</tp:taxon-name-part></tp:taxon-name></italic> has been collected in 10 protected areas in the following countries (Ivory Coast, Guinea Conakry, Ghana, Liberia and Sierra Leone). The main threat to <italic><tp:taxon-name><tp:taxon-name-part taxon-name-part-type="genus" reg="Greenwayodendron">G.</tp:taxon-name-part><tp:taxon-name-part taxon-name-part-type="species" reg="oliveri">oliveri</tp:taxon-name-part></tp:taxon-name></italic> is its habitat destruction resulting from logging activities and intensive agriculture in West Africa. Notwithstanding these human activities, with varying levels of impact, the species appears not as threatened as it is abundant. The available information suggests that the number of subpopulations and mature individuals of <italic><tp:taxon-name><tp:taxon-name-part taxon-name-part-type="genus" reg="Greenwayodendron">G.</tp:taxon-name-part><tp:taxon-name-part taxon-name-part-type="species" reg="oliveri">oliveri</tp:taxon-name-part></tp:taxon-name></italic>, as well as its <abbrev xmlns:xlink="http://www.w3.org/1999/xlink" xlink:title="extent of occurrence" id="ABBRID0EDSAI" xlink:type="simple">EOO</abbrev> and <abbrev xmlns:xlink="http://www.w3.org/1999/xlink" xlink:title="area of occupancy" id="ABBRID0EHSAI" xlink:type="simple">AOO</abbrev>, will not decrease noticeably in the next ten years.</p></tp:treatment-sec><tp:treatment-sec sec-type="notes" id="SECID0ELSAI"><title>Notes.</title><p>This species closely resembles <italic><tp:taxon-name><tp:taxon-name-part taxon-name-part-type="genus" reg="Greenwayodendron">G.</tp:taxon-name-part><tp:taxon-name-part taxon-name-part-type="species" reg="littorale">littorale</tp:taxon-name-part></tp:taxon-name></italic>, see under that species for more details.</p></tp:treatment-sec><tp:treatment-sec sec-type="material" id="SECID0E3SAI"><title>Selected specimens examined.</title><p><bold>Ghana. Eastern Region</bold>: Atewa Range Forest Reserve, along footpath going uphill from Apapam to the South, <named-content xmlns:xlink="http://www.w3.org/1999/xlink" content-type="dwc:verbatimCoordinates" xlink:type="simple"><named-content content-type="geo-json" specific-use="{&#34;type&#34;:&#34;Point&#34;,&#34;coordinates&#34;:[-0.360000,6.080000]}" id="NCID0EHTAI" xlink:type="simple">6°4.8'N, 0°21.6'W</named-content></named-content>, 20 Oct 1994, <italic>Jongkind, C.C.H. 1795</italic> (P); Atewa range Forest Reserve: ca. 2.0 km S of the town of Asiakwa, <named-content xmlns:xlink="http://www.w3.org/1999/xlink" content-type="dwc:verbatimCoordinates" xlink:type="simple"><named-content content-type="geo-json" specific-use="{&#34;type&#34;:&#34;Point&#34;,&#34;coordinates&#34;:[-0.331000,6.135700]}" id="NCID0ERTAI" xlink:type="simple">6°8.142'N, 0°19.86'W</named-content></named-content>, 15 Nov 1995, <italic>Schmidt, H.H. 1706</italic> (WAG). <bold>Western Region</bold>: Pra Suhien Forest Reserve, <named-content xmlns:xlink="http://www.w3.org/1999/xlink" content-type="dwc:verbatimCoordinates" xlink:type="simple"><named-content content-type="geo-json" specific-use="{&#34;type&#34;:&#34;Point&#34;,&#34;coordinates&#34;:[-2.600000,5.250000]}" id="NCID0E4TAI" xlink:type="simple">5°15'N, 2°36'W</named-content></named-content>, 10 Nov 1971, <italic>Deaw, J. 371</italic> (WAG); Dunkwa Dist, Denyau Forest Reserve, <named-content xmlns:xlink="http://www.w3.org/1999/xlink" content-type="dwc:verbatimCoordinates" xlink:type="simple"><named-content content-type="geo-json" specific-use="{&#34;type&#34;:&#34;Point&#34;,&#34;coordinates&#34;:[-2.500000,7.150000]}" id="NCID0EHUAI" xlink:type="simple">7°9'N, 2°30'W</named-content></named-content>, 19 Feb 1963, <italic>Enti, A.A. 7812</italic> (WAG); Ankasa R.R, <named-content xmlns:xlink="http://www.w3.org/1999/xlink" content-type="dwc:verbatimCoordinates" xlink:type="simple"><named-content content-type="geo-json" specific-use="{&#34;type&#34;:&#34;Point&#34;,&#34;coordinates&#34;:[-2.434950,5.588333]}" id="NCID0ERUAI" xlink:type="simple">5°35.30'N, 2°26.097'W</named-content></named-content>, 22 Feb 2013, <italic>Hawthorn, H.C. 339</italic> (BRLU).</p><p><bold>Guinea. Nzérékoré</bold>: Nimba Montains, SMFG iron ore mine concession, Gouan River valley, <named-content xmlns:xlink="http://www.w3.org/1999/xlink" content-type="dwc:verbatimCoordinates" xlink:type="simple"><named-content content-type="geo-json" specific-use="{&#34;type&#34;:&#34;Point&#34;,&#34;coordinates&#34;:[-8.386167,7.688667]}" id="NCID0E6UAI" xlink:type="simple">7°41.32'N, 8°23.17'W</named-content></named-content>, 14 Oct 2011, <italic>Bilivogui, D. 116</italic> (P); Nimba Mountains, Gouan Valley, <named-content xmlns:xlink="http://www.w3.org/1999/xlink" content-type="dwc:verbatimCoordinates" xlink:type="simple"><named-content content-type="geo-json" specific-use="{&#34;type&#34;:&#34;Point&#34;,&#34;coordinates&#34;:[-8.381667,7.690000]}" id="NCID0EJVAI" xlink:type="simple">7°41.40'N, 8°22.90'W</named-content></named-content>, 21 Aug 2008, <italic>Jongkind, C.C.H. 8378</italic> (WAG).</p><p><bold>Ivory Coast. Bas-Sassadra</bold>: Tai – Grabe, forest at W Mono, <named-content xmlns:xlink="http://www.w3.org/1999/xlink" content-type="dwc:verbatimCoordinates" xlink:type="simple"><named-content content-type="geo-json" specific-use="{&#34;type&#34;:&#34;Point&#34;,&#34;coordinates&#34;:[-7.316667,5.516667]}" id="NCID0EXVAI" xlink:type="simple">5°31'N, 7°19'W</named-content></named-content>, 23 Mar 1969, <italic>Bamps, P. 2225</italic> (BR); 35 km SW of Guéyo, <named-content xmlns:xlink="http://www.w3.org/1999/xlink" content-type="dwc:verbatimCoordinates" xlink:type="simple"><named-content content-type="geo-json" specific-use="{&#34;type&#34;:&#34;Point&#34;,&#34;coordinates&#34;:[-6.166667,5.550000]}" id="NCID0EBWAI" xlink:type="simple">5°33'N, 6°10'W</named-content></named-content>, 27 Mar 1962, <italic>Leeuwenberg, A.J.M. 3742</italic> (BR, P). <bold>Lagunes</bold>: Abidjan, Banco Forest Reserve, south of Arboretum, <named-content xmlns:xlink="http://www.w3.org/1999/xlink" content-type="dwc:verbatimCoordinates" xlink:type="simple"><named-content content-type="geo-json" specific-use="{&#34;type&#34;:&#34;Point&#34;,&#34;coordinates&#34;:[-4.500000,5.366667]}" id="NCID0ENWAI" xlink:type="simple">5°22'N, 4°30'W</named-content></named-content>, 20 Jul 1973, <italic>Koning, J. de 195</italic>3 (WAG); Baouéfou. Banco, <named-content xmlns:xlink="http://www.w3.org/1999/xlink" content-type="dwc:verbatimCoordinates" xlink:type="simple"><named-content content-type="geo-json" specific-use="{&#34;type&#34;:&#34;Point&#34;,&#34;coordinates&#34;:[-4.051167,5.390000]}" id="NCID0EXWAI" xlink:type="simple">5°23.40'N, 4°3.07'W</named-content></named-content>, 15 Jan 1931, <italic>Martineau 318</italic> (P); ca. 5 km SE of O.R.S.T.O.M. Ile Boulay beyond lagune Ebrié, <named-content xmlns:xlink="http://www.w3.org/1999/xlink" content-type="dwc:verbatimCoordinates" xlink:type="simple"><named-content content-type="geo-json" specific-use="{&#34;type&#34;:&#34;Point&#34;,&#34;coordinates&#34;:[-5.000000,5.266667]}" id="NCID0EBXAI" xlink:type="simple">5°16'N, 4°60'W</named-content></named-content>, 22 Jul 1963, sandy soil, <italic>Wilde, W.J.J.O. de 51</italic>0 (BR, P); Pinhou, Plantation planche, <named-content xmlns:xlink="http://www.w3.org/1999/xlink" content-type="dwc:verbatimCoordinates" xlink:type="simple"><named-content content-type="geo-json" specific-use="{&#34;type&#34;:&#34;Point&#34;,&#34;coordinates&#34;:[-7.354000,6.636000]}" id="NCID0ELXAI" xlink:type="simple">6°38.16'N, 7°21.24'W</named-content></named-content>, Mar 1970, <italic>Bamps 2585</italic> (MO, P). <bold>Région Sud Comoé</bold>: Ashanti, <named-content xmlns:xlink="http://www.w3.org/1999/xlink" content-type="dwc:verbatimCoordinates" xlink:type="simple"><named-content content-type="geo-json" specific-use="{&#34;type&#34;:&#34;Point&#34;,&#34;coordinates&#34;:[-1.500000,6.583333]}" id="NCID0EXXAI" xlink:type="simple">6°35'N, 1°30'W</named-content></named-content>, Jan 1951, <italic>Andoh, J.E. 5458</italic> (BR); Forêt d’Anguédédou, <named-content xmlns:xlink="http://www.w3.org/1999/xlink" content-type="dwc:verbatimCoordinates" xlink:type="simple"><named-content content-type="geo-json" specific-use="{&#34;type&#34;:&#34;Point&#34;,&#34;coordinates&#34;:[-5.333333,5.383333]}" id="NCID0EBYAI" xlink:type="simple">5°23'N, 4°80'W</named-content></named-content>, 5 Sep 1969, <italic>Thijssen, M.T. 317</italic> (P).</p><p><bold>Liberia. Bomi</bold>: Gola Forest NE of Bomi Hills, forest just outside the National Forest, <named-content xmlns:xlink="http://www.w3.org/1999/xlink" content-type="dwc:verbatimCoordinates" xlink:type="simple"><named-content content-type="geo-json" specific-use="{&#34;type&#34;:&#34;Point&#34;,&#34;coordinates&#34;:[-10.816667,6.883333]}" id="NCID0EPYAI" xlink:type="simple">6°53'N, 10°49'W</named-content></named-content>, 29 Apr 1966, <italic>Bos, J.J. 1953</italic> (BR, P, WAG); Place, 32 km W of Bomi Hills, road to Mano, <named-content xmlns:xlink="http://www.w3.org/1999/xlink" content-type="dwc:verbatimCoordinates" xlink:type="simple"><named-content content-type="geo-json" specific-use="{&#34;type&#34;:&#34;Point&#34;,&#34;coordinates&#34;:[-10.823167,6.886833]}" id="NCID0EZYAI" xlink:type="simple">6°53.21'N, 10°49.39'W</named-content></named-content>, 12 Nov 1969, <italic>Jansen, J.W.A. 1509</italic> (U). <bold>Grand Bassa</bold>: 32 km N of Buchanan, near waterfalls in the Zoh River (Bassa dial.), <named-content xmlns:xlink="http://www.w3.org/1999/xlink" content-type="dwc:verbatimCoordinates" xlink:type="simple"><named-content content-type="geo-json" specific-use="{&#34;type&#34;:&#34;Point&#34;,&#34;coordinates&#34;:[-10.500000,6.666667]}" id="NCID0EFZAI" xlink:type="simple">6°40'N, 10°30'W</named-content></named-content>, 20 Nov 1970, <italic>Jansen, J.W.A. 1890</italic> (WAG). <bold>Gbarpolu</bold>: Kpelle National Forest, 93 km E of Bopolu, <named-content xmlns:xlink="http://www.w3.org/1999/xlink" content-type="dwc:verbatimCoordinates" xlink:type="simple"><named-content content-type="geo-json" specific-use="{&#34;type&#34;:&#34;Point&#34;,&#34;coordinates&#34;:[-10.833333,7.666667]}" id="NCID0ERZAI" xlink:type="simple">7°40'N, 10°50'W</named-content></named-content>, 18 Jan 1978, <italic>Gier, A. de. 205</italic> (WAG); South-west of Togba Ville, <named-content xmlns:xlink="http://www.w3.org/1999/xlink" content-type="dwc:verbatimCoordinates" xlink:type="simple"><named-content content-type="geo-json" specific-use="{&#34;type&#34;:&#34;Point&#34;,&#34;coordinates&#34;:[-9.271667,5.476667]}" id="NCID0E2ZAI" xlink:type="simple">5°28.6'N, 9°16.3'W</named-content></named-content>, 2 Dec 2012, <italic>Jongkind, C.C.H. 10018</italic> (WAG). <bold>Grand Gedeh</bold>: Mim Timber Co (Fijnhout), <named-content xmlns:xlink="http://www.w3.org/1999/xlink" content-type="dwc:verbatimCoordinates" xlink:type="simple"><named-content content-type="geo-json" specific-use="{&#34;type&#34;:&#34;Point&#34;,&#34;coordinates&#34;:[-9.033333,5.300000]}" id="NCID0EH1AI" xlink:type="simple">5°18'N, 9°2'W</named-content></named-content>, 14 May 1970, <italic>Koning, J. de 453</italic> (WAG); Eastern Province, Putu District. Near the village of Kanweake, ca. 70 km S of Chiehn (Zwedru village), <named-content xmlns:xlink="http://www.w3.org/1999/xlink" content-type="dwc:verbatimCoordinates" xlink:type="simple"><named-content content-type="geo-json" specific-use="{&#34;type&#34;:&#34;Point&#34;,&#34;coordinates&#34;:[-8.833333,7.616667]}" id="NCID0ER1AI" xlink:type="simple">7°37'N, 8°50'W</named-content></named-content>, 1962, <italic>Wilde, J.J.F.E. de 10083</italic> (P). <bold>Nimba</bold>: Nimba Mountains, <named-content xmlns:xlink="http://www.w3.org/1999/xlink" content-type="dwc:verbatimCoordinates" xlink:type="simple"><named-content content-type="geo-json" specific-use="{&#34;type&#34;:&#34;Point&#34;,&#34;coordinates&#34;:[-8.950000,7.200000]}" id="NCID0E41AI" xlink:type="simple">7°12'N, 8°57'W</named-content></named-content>, 10 Apr 1962, V<italic>oorhoeve, A.G.O.1073</italic> (BR, WAG).</p><p><bold>Sierra Leone. Eastern Province</bold>: Gola National Park, central block. East of Malimbe Camp, <named-content xmlns:xlink="http://www.w3.org/1999/xlink" content-type="dwc:verbatimCoordinates" xlink:type="simple"><named-content content-type="geo-json" specific-use="{&#34;type&#34;:&#34;Point&#34;,&#34;coordinates&#34;:[-10.883333,7.650000]}" id="NCID0EL2AI" xlink:type="simple">7°39'N, 10°53'W</named-content></named-content>, 23 Oct 2013, <italic>Burgt, X.M. van der. 1612</italic> (P); <bold>Southern Province</bold>: Yoni bani, <named-content xmlns:xlink="http://www.w3.org/1999/xlink" content-type="dwc:verbatimCoordinates" xlink:type="simple"><named-content content-type="geo-json" specific-use="{&#34;type&#34;:&#34;Point&#34;,&#34;coordinates&#34;:[-12.237000,8.439500]}" id="NCID0EX2AI" xlink:type="simple">8°26.37'N, 12°14.22'W</named-content></named-content>, 11 Nov 1914, <italic>Thomas, N.W. 5059</italic> (BR).</p></tp:treatment-sec><ref-list><ref id="B45"><mixed-citation xmlns:xlink="http://www.w3.org/1999/xlink" xlink:type="simple"><person-group><name name-style="western"><surname>Verdcourt</surname><given-names>B</given-names></name></person-group> (<year>1969</year>) The status of the genus <italic><tp:taxon-name><tp:taxon-name-part taxon-name-part-type="genus">Polyalthia</tp:taxon-name-part></tp:taxon-name></italic> Blume (<tp:taxon-name><tp:taxon-name-part taxon-name-part-type="family">Annonaceae</tp:taxon-name-part></tp:taxon-name>) in Africa. Adansonia, Série 2 9: 87–94.</mixed-citation></ref><ref id="B27"><mixed-citation xmlns:xlink="http://www.w3.org/1999/xlink" xlink:type="simple"><institution xlink:type="simple">IUCN</institution> (<year>2012</year>) Catégories et Critères de la Liste rouge de l’UICN. Version 3.1. Deuxième édition.Gland, Suisse et Cambridge, Royaume-Uni.</mixed-citation></ref></ref-list></tp:taxon-treatment>
