# Supplementary material for: Taxonomic revision of the African genus Greenwayodendron (Annonaceae)
Source: PhytoKeys. 2018 Dec 31;(114):55–93. doi: 10.3897/phytokeys.114.27395 (PMC6323110; doi:10.3897/phytokeys.114.27395)
Supplement: XML Treatment for Greenwayodendron suaveolens [file phytokeys.114.27395-treatment6.xml]

<!DOCTYPE tp:taxon-treatment
  PUBLIC "-//TaxonX//DTD Taxonomic Treatment Publishing DTD v0 20100105//EN" "tax-treatment-NSO.dtd">
<tp:taxon-treatment xmlns:tp="http://www.plazi.org/taxpub"><tp:treatment-meta><kwd-group><label>Taxon classification</label><kwd><named-content xmlns:xlink="http://www.w3.org/1999/xlink" content-type="kingdom">Plantae</named-content></kwd><kwd><named-content xmlns:xlink="http://www.w3.org/1999/xlink" content-type="order">Magnoliales</named-content></kwd><kwd><named-content xmlns:xlink="http://www.w3.org/1999/xlink" content-type="family">Annonaceae</named-content></kwd></kwd-group><mixed-citation publication-type="journal"><person-group><name><surname>Lissambou</surname><given-names>Brandet-Junior</given-names></name><name><surname>Hardy</surname><given-names>Olivier J.</given-names></name><name><surname>Atteke</surname><given-names>Christiane</given-names></name><name><surname>Stevart</surname><given-names>Tariq</given-names></name><name><surname>Dauby</surname><given-names>Gilles</given-names></name><name><surname>Mbatchi</surname><given-names>Bertrand</given-names></name><name><surname>Sonke</surname><given-names>Bonaventure</given-names></name><name><surname>Couvreur</surname><given-names>Thomas L.P.</given-names></name></person-group><article-title>Taxonomic revision of the African genus <italic><tp:taxon-name><tp:taxon-name-part taxon-name-part-type="genus" reg="Greenwayodendron">Greenwayodendron</tp:taxon-name-part></tp:taxon-name></italic> (<tp:taxon-name><tp:taxon-name-part taxon-name-part-type="family">Annonaceae</tp:taxon-name-part></tp:taxon-name>)</article-title><source>PhytoKeys</source><day>31</day><month>12</month><year>2018</year><volume>2018</volume><issue>114</issue><fpage>55</fpage><lpage>93</lpage><pub-id pub-id-type="doi">10.3897/phytokeys.114.27395</pub-id></mixed-citation></tp:treatment-meta><tp:nomenclature><tp:taxon-name>
              <tp:taxon-name-part taxon-name-part-type="genus" reg="Greenwayodendron">Greenwayodendron</tp:taxon-name-part>
              <tp:taxon-name-part taxon-name-part-type="species" reg="suaveolens">suaveolens</tp:taxon-name-part>
            </tp:taxon-name><tp:taxon-authority>(Engl. &amp; Diels) Verdc. Adansonia, n.s. 9: 90. 1969;</tp:taxon-authority><xref ref-type="fig" rid="F9">Figs 9</xref><xref ref-type="fig" rid="F10">, 10</xref><tp:nomenclature-citation-list><tp:nomenclature-citation><tp:taxon-name>
                  <tp:taxon-name-part taxon-name-part-type="genus" reg="Polyalthia">Polyalthia</tp:taxon-name-part>
                  <tp:taxon-name-part taxon-name-part-type="species" reg="suaveolens">suaveolens</tp:taxon-name-part>
                </tp:taxon-name><comment>Engl. &amp; Diels, Monogr. Afr. Pfl. 6: 42. (<bold>1901</bold>). <bold>Type. GABON. Estuaire</bold>: Munda Sibange Farm, 20 Feb 1881, <italic>H. Soyaux 218</italic> (holotype material presumably destroyed at B†; lectotype, here designated: P![P00363356]; isolectotype K![K000580898]).</comment></tp:nomenclature-citation><tp:nomenclature-citation><tp:taxon-name>
                  <tp:taxon-name-part taxon-name-part-type="genus" reg="Polyalthia">Polyalthia</tp:taxon-name-part>
                  <tp:taxon-name-part taxon-name-part-type="species" reg="mortehanii">mortehanii</tp:taxon-name-part>
                </tp:taxon-name><comment>De Wild., Bulletin Jardin Botanique. État Bruxelles, 4: 384. (1914). <bold>Type. DEMOCRATIC REPUBLIC OF CONGO</bold>. <bold>Kasaï-Oriental</bold>: Lekimi, Dec 1913, <italic>S. De Giorgi 1576</italic> (lectotype, here designated: BR![BR8804408]).</comment></tp:nomenclature-citation><tp:nomenclature-citation><tp:taxon-name>
                  <tp:taxon-name-part taxon-name-part-type="genus" reg="Polyalthia">Polyalthia</tp:taxon-name-part>
                  <tp:taxon-name-part taxon-name-part-type="species" reg="aubrevillei">aubrevillei</tp:taxon-name-part>
                </tp:taxon-name><comment>Ghesquière ex Aubréville, Fl. For. Côte d’Ivoire, i. 114 (1936). <bold>Type. CAMEROON. South Region</bold>: Bipindé, Urwaldgebiet, 1913, <italic>G. Zenker</italic>, 1306 (lectotype, here designated: P![P01985238]; isolectotypes: L web [L.1761577], MO web, P web [P01985239], WAG web [WAG.1379971].</comment></tp:nomenclature-citation><tp:nomenclature-citation><tp:taxon-name>
                  <tp:taxon-name-part taxon-name-part-type="genus" reg="Maba">Maba</tp:taxon-name-part>
                  <tp:taxon-name-part taxon-name-part-type="species" reg="gossweileri">gossweileri</tp:taxon-name-part>
                </tp:taxon-name><comment>Greves., J. Bot. 67 (Suppl. 2): 76. (1929). <bold>Type. ANGOLA. Cabinda</bold>: Buco Zau - Maiombe, 8 Jan 1917, <italic>J. Gossweiler</italic> 6923 (holotype BM web [BM000547162]; isotype COI! [COI00004858].</comment></tp:nomenclature-citation><tp:nomenclature-citation><tp:taxon-name>
                  <tp:taxon-name-part taxon-name-part-type="genus" reg="Xylopia">Xylopia</tp:taxon-name-part>
                  <tp:taxon-name-part taxon-name-part-type="species" reg="otunga">otunga</tp:taxon-name-part>
                </tp:taxon-name><comment>Exell., J. Bot. 69: 99 (1931). <bold>Type. CAMEROON. Central</bold>: Bitye Yaoundé, 1919, <italic>G.L. Bates 1226</italic> (holotype: BM web [000513697], isotype LISC web [LISC000385]).</comment></tp:nomenclature-citation></tp:nomenclature-citation-list></tp:nomenclature><tp:treatment-sec sec-type="description" id="SECID0EEABI"><title>Description.</title><p>Tree 8–45 m tall, d.b.h. 10–125 cm. Young branches at first sparsely pubescent, later glabrous, trichomes 0.2–0.8 mm long, erect; old branches glabrous. Leaves: petiole 2–8 mm long, 1.0–2.5 mm in diameter, pubescent to glabrous, trichomes 0.3–0.8 mm long, indumenta brown; lamina 5.1–15.6 cm long, 2.0–6.7 cm wide; length:width ratio 1.5–4.0; elliptic to narrowly elliptic, base rounded or cuneate, apex acuminate, apiculate, aristate or caudate, acumen 6–14 mm long, upper side glabrous, lower side densely to sparsely pubescent; midrib upper side basely sparsely pubescent, lower side densely to sparsely pubescent, trichomes 0.4–0.8 mm long; secondary veins 5–12 pairs, upper side glabrous, lower side pubescent to sparsely pubescent, trichomes 0.3–0.8 mm long; tertiary veins irregularly prominent, slightly raised or indistinct above. Inflorescence 1–4 flowered per rhipidium. Floral buds ellipsoid, 4–8 mm long, 3.0–4.6 mm in diameter, densely pubescent. Flowers, flowering pedicel 3.0–6.3 mm long, 0.8–2.1 mm wide, trichomes ca. 0.5 mm long, bract 1.4–3.1 mm in diameter, pubescent, trichomes 0.4–0.5 mm long. Sepals 1.8–3.8 mm long, 2.1–3.9 mm wide, length:width ratio 0.5–0.9 broadly ovate, apex acuminate, base truncate, outside pubescent, inside sparsely pubescent towards the centre, trichomes 0.1–0.5 mm long. Inner and outer petals 8–18 mm long, 1.3–2.6 mm wide, length: width ratio 0.7–0.9, narrowly ovate, to narrowly elliptic, apex acuminate, base rounded, outside pubescent, trichomes 0.2–0.5 mm long tomentose, erect, inside sparsely pubescent to glabrous, glabrous part to 2.0–4.1 mm long green maturing pale yellow. Male flowers: stamens 16–25, in several whorls, 2–4 mm long, 0.4–0.8 mm wide, tightly appressed; connectives tongue-shaped; hermaphrodite flowers: stamens 5–10 in a single whorl, appressed, 0.9–2.2 mm long and 0.3–0.8 mm wide, connective tongue-shaped; carpels 12–20, 0.7–1.6 mm long, 0.5–0.8 mm wide, length:width ratio 2.3–2.7 oblong, densely pubescent; ovules 1–2, oblong; stigmata ovoid, densely pubescent, trichomes ca. 0.5 mm long. Fruiting pedicel 5.5–12.0 mm long, 1.5–2.5 mm wide, sparsely pubescent, trichomes ca. 0.5 mm long; stipes 4.5–10.0 mm long and 1.0–2.5 mm wide, sparsely pubescent; monocarps 2–8, 7.2–16.4 mm in diameter, broadly ellipsoid to globose, sparsely pubescent to glabrous, green turning wine red at maturity; seeds 1–4 per monocarp, 3.0–11.2 mm in diameter, ellipsoid to globose, flattened when more than one seed per monocarp, surface covered by a white tegument.</p><fig id="F9" position="float" orientation="portrait"><label>Figure 9.</label><caption><p><tp:taxon-name><tp:taxon-name-part taxon-name-part-type="genus" reg="Greenwayodendron">Greenwayodendron</tp:taxon-name-part><tp:taxon-name-part taxon-name-part-type="species" reg="suaveolens">suaveolens</tp:taxon-name-part></tp:taxon-name>. <bold>A</bold> Flowering branch <bold>B</bold> Flower bud <bold>C</bold> Flower at anthesis <bold>D</bold> Detail of male receptacle, petals removed <bold>E</bold> detail of hermaphrodite receptacle, petals removed <bold>F</bold> Inside view of outer petal <bold>G</bold> Stamen <bold>H</bold> Stamen <bold>I</bold> Carpel <bold>J</bold> Longitudinal section of carpel <bold>K</bold> Fruiting branch <bold>L</bold> Lateral view of seed <bold>M</bold> Seed <bold>N</bold> Longitudinal section of a single monocarp showing two seeds and their ruminations. Drawings Helène Lamourdedieu, © Publications Scientifiques du Muséum national d’Histoire naturelle, Paris; modified from <xref ref-type="bibr" rid="B32">Le Thomas (1969</xref>: 205, pl. 37). <bold>A–D, F–H</bold><italic>Le Testu 9408</italic><bold>E, I, J</bold><italic>Gilbert 936</italic><bold>K–N</bold><italic>Letouzey 5322</italic>.</p></caption><graphic xmlns:xlink="http://www.w3.org/1999/xlink" xlink:href="phytokeys-114-055-g009.jpg" position="float" orientation="portrait" xlink:type="simple" id="oo_253618.jpg"/></fig><fig id="F10" position="float" orientation="portrait"><label>Figure 10.</label><caption><p><tp:taxon-name><tp:taxon-name-part taxon-name-part-type="genus" reg="Greenwayondendron">Greenwayondendron</tp:taxon-name-part><tp:taxon-name-part taxon-name-part-type="species" reg="suaveolens">suaveolens</tp:taxon-name-part></tp:taxon-name>. <bold>A</bold> Habit <bold>B</bold> Flower <bold>C</bold> Fruits and monocarps <bold>D</bold> Latitudinal section of one monocarp showing ruminate endosperm of seeds. Photos: TLP Couvreur.</p></caption><graphic xmlns:xlink="http://www.w3.org/1999/xlink" xlink:href="phytokeys-114-055-g010.jpg" position="float" orientation="portrait" xlink:type="simple" id="oo_253619.jpg"/></fig></tp:treatment-sec><tp:treatment-sec sec-type="distribution" id="SECID0ELDBI"><title>Distribution.</title><p>Widespread across Central Africa, in Nigeria, Cameroon, Republic of Congo, Gabon, Equatorial Guinea (Rio Muni), Central African Republic, Uganda, São Tomé-and-Prìncipe, Democratic Republic of the Congo, Angola (Cabinda) (Fig. <xref ref-type="fig" rid="F11">11</xref>).</p></tp:treatment-sec><tp:treatment-sec sec-type="habitat" id="SECID0EVDBI"><title>Habitat and ecology.</title><p>Moist evergreen and semi-deciduous lowland and mid-altitude 30–1600 m in forests.</p></tp:treatment-sec><tp:treatment-sec sec-type="phenology" id="SECID0E1DBI"><title>Phenology.</title><p>In Gabon and southwest Cameroon, flowering from January to April. Fruits are mature from November to December.</p><fig id="F11" position="float" orientation="portrait"><label>Figure 11.</label><caption><p>Distribution of <tp:taxon-name><tp:taxon-name-part taxon-name-part-type="genus" reg="Greenwayodendron">Greenwayodendron</tp:taxon-name-part><tp:taxon-name-part taxon-name-part-type="species" reg="suaveolens">suaveolens</tp:taxon-name-part></tp:taxon-name>.</p></caption><graphic xmlns:xlink="http://www.w3.org/1999/xlink" xlink:href="phytokeys-114-055-g011.jpg" position="float" orientation="portrait" xlink:type="simple" id="oo_253620.jpg"/></fig></tp:treatment-sec><tp:treatment-sec sec-type="Vernacular names" id="SECID0EWEBI"><title>Vernacular names.</title><p><bold>Cameroon: Moabé noir</bold> (Nzime), Otunga (Fang), Otungui (Ewondo) Ntoulen (bassa), Botounga (Baka). <bold>Gabon</bold>: Mutunga (Aduma, Awandji and Nzebi), Otunga (Fang, Kota and Obamba). <bold>Democratic Republic of Congo</bold>: Yako-Ledale, Babua Embaye, Bombai Bo Ilo (Turumbu), Mwamba (Kiumba), Moamba Ndombe, Bombaye, Djako-Ledale. <bold>Central African Republic</bold>: Modienge (Lissango), Motunga. <bold>Nigeria</bold>: Nchua (Bokyi), EDO Ewáé (Edo), Eleku (Isekiri) okeren (Kennedy) Atorewa (Urhobo), agudugbu (Yoruba).</p></tp:treatment-sec><tp:treatment-sec sec-type="Uses" id="SECID0EGFBI"><title>Uses.</title><p>The wood of <tp:taxon-name><tp:taxon-name-part taxon-name-part-type="genus" reg="Greenwayodendron">Greenwayodendron</tp:taxon-name-part><tp:taxon-name-part taxon-name-part-type="species" reg="suaveolens">suaveolens</tp:taxon-name-part></tp:taxon-name> is used for carpentry and construction of habitats, but also for the manufacture of hunting and fishing spears (<xref ref-type="bibr" rid="B32">Le Thomas 1969</xref>). Bark decoctions are used as a laxative to facilitate childbirth and as a stimulant for women’s fertility in the Republic of Congo (<xref ref-type="bibr" rid="B4">Boutique 1951</xref>). In Cameroon and Gabon, bark ash is rubbed in scarifications, on the forehead to treat psychosis and bark paste is applied externally to treat rheumatism, headache, epilepsy, toothache and malaria (<xref ref-type="bibr" rid="B31">Le Thomas 1965</xref>, Raponda-Walker and Silians 1961). In the Democratic Republic of Congo, decoctions of the bark are used to calm colic. In Nigeria, the leaf has been recorded as being taken internally for menorrhagia.</p></tp:treatment-sec><tp:treatment-sec sec-type="Preliminary IUCN conservation status" id="SECID0ECGBI"><title>Preliminary IUCN conservation status.</title><p>Least Concern [<abbrev xmlns:xlink="http://www.w3.org/1999/xlink" xlink:title="Least Concern" id="ABBRID0EIGBI" xlink:type="simple">LC</abbrev>]. The extent of occurrence (<abbrev xmlns:xlink="http://www.w3.org/1999/xlink" xlink:title="extent of occurrence" id="ABBRID0EMGBI" xlink:type="simple">EOO</abbrev>) of <tp:taxon-name><tp:taxon-name-part taxon-name-part-type="genus" reg="Greenwayodendron">Greenwayodendron</tp:taxon-name-part><tp:taxon-name-part taxon-name-part-type="species" reg="suaveolens">suaveolens</tp:taxon-name-part></tp:taxon-name> is estimated to be over 2,316,419 km<sup>2</sup>, whereas its area of occupancy (<abbrev xmlns:xlink="http://www.w3.org/1999/xlink" xlink:title="area of occupancy" id="ABBRID0E3GBI" xlink:type="simple">AOO</abbrev>) is estimated to be 476 km<sup>2</sup> (which falls within the limits for Vulnerable status under criterion B2). The species, recorded from 10 countries (Nigeria, Cameroon, Republic of Congo, Gabon, Equatorial Guinea (Rio Muni), Central African Republic, Uganda, Sao Tome and Principe, Democratic Republic of Congo and Angola (Cabinda)), is now known from at least 126 specimens representing 88 subpopulations. These 88 subpopulations represent 93 different locations (sensu <xref ref-type="bibr" rid="B27">IUCN 2012</xref>), many more than 10 locations, which are the upper limit for Vulnerable status under subcriterion ‘a’. <tp:taxon-name><tp:taxon-name-part taxon-name-part-type="genus" reg="Greenwayodendron">Greenwayodendron</tp:taxon-name-part><tp:taxon-name-part taxon-name-part-type="species" reg="suaveolens">suaveolens</tp:taxon-name-part></tp:taxon-name> has been collected in 13 protected areas in the following countries: Nigeria, Cameroon, Republic of Congo, Gabon, Equatorial Guinea (Rio Muni), Central African Republic, Uganda, São Tomé-and-Prìncipe, Democratic Republic of the Congo, Angola (Cabinda). The main threat to <tp:taxon-name><tp:taxon-name-part taxon-name-part-type="genus" reg="Greenwayodendron">G.</tp:taxon-name-part><tp:taxon-name-part taxon-name-part-type="species" reg="suaveolens">suaveolens</tp:taxon-name-part></tp:taxon-name> is its habitat destruction resulting from urbanisation in Central Africa as well as intensive agriculture and mining in the Democratic Republic of Congo. Notwithstanding these human activities, with varying levels of impact, the species appears not as threatened as it is abundant. The available information suggests that the number of subpopulations and mature individuals of <tp:taxon-name><tp:taxon-name-part taxon-name-part-type="genus" reg="Greenwayodendron">G.</tp:taxon-name-part><tp:taxon-name-part taxon-name-part-type="species" reg="suaveolens">suaveolens</tp:taxon-name-part></tp:taxon-name>, as well as its <abbrev xmlns:xlink="http://www.w3.org/1999/xlink" xlink:title="extent of occurrence" id="ABBRID0EEIBI" xlink:type="simple">EOO</abbrev> and <abbrev xmlns:xlink="http://www.w3.org/1999/xlink" xlink:title="area of occupancy" id="ABBRID0EIIBI" xlink:type="simple">AOO</abbrev>, will not decrease noticeably in the next ten years.</p></tp:treatment-sec><tp:treatment-sec sec-type="notes" id="SECID0EMIBI"><title>Notes.</title><p>In Gabon, <tp:taxon-name><tp:taxon-name-part taxon-name-part-type="genus" reg="Greenwayodendron">G.</tp:taxon-name-part><tp:taxon-name-part taxon-name-part-type="species" reg="suaveolens">suaveolens</tp:taxon-name-part></tp:taxon-name> and <tp:taxon-name><tp:taxon-name-part taxon-name-part-type="genus" reg="Greenwayodendron">G.</tp:taxon-name-part><tp:taxon-name-part taxon-name-part-type="species" reg="gabonicum">gabonicum</tp:taxon-name-part></tp:taxon-name> occupy the same habitat (mature <italic>tierra firme</italic> forest) and can occur in sympatry. However, <tp:taxon-name><tp:taxon-name-part taxon-name-part-type="genus" reg="Greenwayodendron">G.</tp:taxon-name-part><tp:taxon-name-part taxon-name-part-type="species" reg="gabonicum">gabonicum</tp:taxon-name-part></tp:taxon-name> has a clearly tomentose pubescence of the lower face of the lamina which is sparsely pubescent in <tp:taxon-name><tp:taxon-name-part taxon-name-part-type="genus" reg="Greenwayodendron">G.</tp:taxon-name-part><tp:taxon-name-part taxon-name-part-type="species" reg="suaveolens">suaveolens</tp:taxon-name-part></tp:taxon-name>.</p><p>In the original description of <italic>P.? acumianata</italic>, Oliver cited two syntypes (<italic>Mann 841</italic> and <italic>Thomson 109</italic>). However, both represent different species (<xref ref-type="bibr" rid="B45">Verdcourt 1969</xref>). The former is the type species of <tp:taxon-name><tp:taxon-name-part taxon-name-part-type="genus" reg="Greenwayodendron">G.</tp:taxon-name-part><tp:taxon-name-part taxon-name-part-type="species" reg="oliveri">oliveri</tp:taxon-name-part></tp:taxon-name> and the latter a specimen of <tp:taxon-name><tp:taxon-name-part taxon-name-part-type="genus" reg="Greenwayodendron">G.</tp:taxon-name-part><tp:taxon-name-part taxon-name-part-type="species" reg="suaveolens">suaveolens</tp:taxon-name-part></tp:taxon-name>.</p><p>We lectotypified the type specimen of <tp:taxon-name><tp:taxon-name-part taxon-name-part-type="genus" reg="Greenwayodendron">G.</tp:taxon-name-part><tp:taxon-name-part taxon-name-part-type="species" reg="suaveolens">suaveolens</tp:taxon-name-part></tp:taxon-name>, as the specimen <italic>H. Soyaux</italic> 218 from Berlin is thought to have been destroyed. In describing <tp:taxon-name><tp:taxon-name-part taxon-name-part-type="genus" reg="Polyalthia">Polyalthia</tp:taxon-name-part><tp:taxon-name-part taxon-name-part-type="species" reg="mortehani">mortehani</tp:taxon-name-part></tp:taxon-name>, De Wildeman (De Wildeman, 1914) did not designate a type specimen. The observation of the two specimens present in BR (<italic>Mortehan 362</italic>; <italic>De Giorgi 1576</italic>), led us to select the sample <italic>De Giorgio</italic> 1576 as the lectotype because it contains the best flowers’ information.</p><p>In their description of <tp:taxon-name><tp:taxon-name-part taxon-name-part-type="genus" reg="Polyalthia">Polyalthia</tp:taxon-name-part><tp:taxon-name-part taxon-name-part-type="species" reg="oliveri">oliveri</tp:taxon-name-part></tp:taxon-name>, <xref ref-type="bibr" rid="B18">Engler and Diels (1901)</xref> identified the Zenker G.A. specimens from Cameroon as <tp:taxon-name><tp:taxon-name-part taxon-name-part-type="genus" reg="Polyalthia">P.</tp:taxon-name-part><tp:taxon-name-part taxon-name-part-type="species" reg="oliveri">oliveri</tp:taxon-name-part></tp:taxon-name>. In the Flore Forestière de la Côte d’Ivoire (1936), Aubréville indicates that these Zenker specimens are not <tp:taxon-name><tp:taxon-name-part taxon-name-part-type="genus" reg="Polyalthia">P.</tp:taxon-name-part><tp:taxon-name-part taxon-name-part-type="species" reg="oliveri">oliveri</tp:taxon-name-part></tp:taxon-name> and introduces the name <tp:taxon-name><tp:taxon-name-part taxon-name-part-type="genus" reg="Polyalthia">P.</tp:taxon-name-part><tp:taxon-name-part taxon-name-part-type="species" reg="aubrevillei">aubrevillei</tp:taxon-name-part></tp:taxon-name> (now a synonym of <tp:taxon-name><tp:taxon-name-part taxon-name-part-type="genus" reg="Greenwayodendron">G.</tp:taxon-name-part><tp:taxon-name-part taxon-name-part-type="species" reg="suaveolens">suaveolens</tp:taxon-name-part></tp:taxon-name>). He refers to the illustration of <xref ref-type="bibr" rid="B18">Engler and Diels (1901)</xref> of <tp:taxon-name><tp:taxon-name-part taxon-name-part-type="genus" reg="Polyalthia">P.</tp:taxon-name-part><tp:taxon-name-part taxon-name-part-type="species" reg="oliveri">oliveri</tp:taxon-name-part></tp:taxon-name> as being <tp:taxon-name><tp:taxon-name-part taxon-name-part-type="genus" reg="Polyalthia">Polyalthia</tp:taxon-name-part><tp:taxon-name-part taxon-name-part-type="species" reg="aubrevillei">aubrevillei</tp:taxon-name-part></tp:taxon-name>. He provided a key to separate both species (<tp:taxon-name><tp:taxon-name-part taxon-name-part-type="genus" reg="Polyalthia">P.</tp:taxon-name-part><tp:taxon-name-part taxon-name-part-type="species" reg="oliveri">oliveri</tp:taxon-name-part></tp:taxon-name> and <tp:taxon-name><tp:taxon-name-part taxon-name-part-type="genus" reg="Polyalthia">P.</tp:taxon-name-part><tp:taxon-name-part taxon-name-part-type="species" reg="aubrevillei">aubrevillei</tp:taxon-name-part></tp:taxon-name>) with “Etamines à connectif très allongé aigu” [Stamens with very long and acute connective] for <italic>P. aubrévillei</italic>. Following the code (Art. 38.13, <xref ref-type="bibr" rid="B34">McNeill et al. 2012</xref>), this description is valid because it contains a diagnose (the key) and was published prior to 1953 validating the direct reference of a previous description for the specimens belonging to this new name. Based on the specimens cited by <xref ref-type="bibr" rid="B18">Engler and Diels (1901)</xref> from Cameroon, we selected <italic>Zenker 1306</italic> as the lectotype because it contains numerous opened flowers.</p><p>Finally, it must be noted that analyses of morphology and genetic diversity (Lissambou et al. in press) identified a group of specimens collected in São Tomé and Prìncipe as possibly distinct. However, to date, the status of this group of specimens is inconclusive, partly related to the lack of fertile material.</p></tp:treatment-sec><tp:treatment-sec sec-type="material" id="SECID0ELPBI"><title>Selected specimens examined.</title><p><bold>Angola. Luali – Buco Zan</bold>: Ponga Mungo-Subluali, <named-content xmlns:xlink="http://www.w3.org/1999/xlink" content-type="dwc:verbatimCoordinates" xlink:type="simple"><named-content content-type="geo-json" specific-use="{&#34;type&#34;:&#34;Point&#34;,&#34;coordinates&#34;:[12.768333,-4.651667]}" id="NCID0EWPBI" xlink:type="simple">4°39.10'S, 12°46.10'E</named-content></named-content>, 14 Feb 1916, <italic>J. Gossweiler.</italic> 6275 (COI); Maiombe – Subluali, <named-content xmlns:xlink="http://www.w3.org/1999/xlink" content-type="dwc:verbatimCoordinates" xlink:type="simple"><named-content content-type="geo-json" specific-use="{&#34;type&#34;:&#34;Point&#34;,&#34;coordinates&#34;:[12.769167,-4.651833]}" id="NCID0EAQBI" xlink:type="simple">4°39.11'S, 12°46.15'E</named-content></named-content>, 31 Sep 1916, <italic>J. Gossweiler</italic> 6229 (COI); Ponga Mungo – Subluali Maiombe, 14 Jan 1916, <italic>J. Gossweiler</italic> 6145 (COI).</p><p><bold>Cameroon. Central</bold>: 2 km NW of Ossoéssam (Village among Rhaphia) about 40 km SSW Of Mbalmayo, <named-content xmlns:xlink="http://www.w3.org/1999/xlink" content-type="dwc:verbatimCoordinates" xlink:type="simple"><named-content content-type="geo-json" specific-use="{&#34;type&#34;:&#34;Point&#34;,&#34;coordinates&#34;:[11.500000,3.416667]}" id="NCID0EQQBI" xlink:type="simple">3°25'N, 11°30'E</named-content></named-content>, 1 Apr 1965, <italic>Leeuwenberg, A.J.M. 5755</italic> (BR, P); 41 km from the LBC Eseka sawmill, <named-content xmlns:xlink="http://www.w3.org/1999/xlink" content-type="dwc:verbatimCoordinates" xlink:type="simple"><named-content content-type="geo-json" specific-use="{&#34;type&#34;:&#34;Point&#34;,&#34;coordinates&#34;:[10.766667,3.650000]}" id="NCID0E1QBI" xlink:type="simple">3°39'N, 10°46'E</named-content></named-content>, 14 Feb 1953, <italic>Mpom, B. 74</italic> (P, YA); Forêt classée de Mbalmayo, <named-content xmlns:xlink="http://www.w3.org/1999/xlink" content-type="dwc:verbatimCoordinates" xlink:type="simple"><named-content content-type="geo-json" specific-use="{&#34;type&#34;:&#34;Point&#34;,&#34;coordinates&#34;:[9.983333,3.716667]}" id="NCID0EERBI" xlink:type="simple">3°43'N, 9°59'E</named-content></named-content>, 15 Nov 1970, <italic>Mpom, B. 537</italic> (P, YA); Riverine forest. Bank Nyong Rivers, near the new bridge, about 65 km SSW of Eséka, <named-content xmlns:xlink="http://www.w3.org/1999/xlink" content-type="dwc:verbatimCoordinates" xlink:type="simple"><named-content content-type="geo-json" specific-use="{&#34;type&#34;:&#34;Point&#34;,&#34;coordinates&#34;:[10.766667,3.650000]}" id="NCID0EORBI" xlink:type="simple">3°39'N, 10°46'E</named-content></named-content>, 17 Jul 1964, <italic>Wilde, W.J.J.O. de. 2857</italic> (BR; P). <bold>East region</bold>: Around the village of Mindourou I. UFA managed by Pallisco, <named-content xmlns:xlink="http://www.w3.org/1999/xlink" content-type="dwc:verbatimCoordinates" xlink:type="simple"><named-content content-type="geo-json" specific-use="{&#34;type&#34;:&#34;Point&#34;,&#34;coordinates&#34;:[13.383500,3.274400]}" id="NCID0E1RBI" xlink:type="simple">3°16.464'N, 13°23.01'E</named-content></named-content>, 9 Nov 2012, <italic>Droissart, V. 1420</italic> (BRLU); 15 E of Dimako, <named-content xmlns:xlink="http://www.w3.org/1999/xlink" content-type="dwc:verbatimCoordinates" xlink:type="simple"><named-content content-type="geo-json" specific-use="{&#34;type&#34;:&#34;Point&#34;,&#34;coordinates&#34;:[13.666667,4.350000]}" id="NCID0EESBI" xlink:type="simple">4°21'N, 13°40'E</named-content></named-content>, 11 Dec 1965, <italic>Leeuwenberg, A.J.M. 7322</italic> (BR, P, WAG); Colline de l’ENE de Mbalam (140 km) of ESE Djoum, near Souanke-Congo, <named-content xmlns:xlink="http://www.w3.org/1999/xlink" content-type="dwc:verbatimCoordinates" xlink:type="simple"><named-content content-type="geo-json" specific-use="{&#34;type&#34;:&#34;Point&#34;,&#34;coordinates&#34;:[13.800000,2.216667]}" id="NCID0EOSBI" xlink:type="simple">2°13'N, 13°48'E</named-content></named-content>, 20 Jan 1973, <italic>Letouzey, R. 11866</italic> (P, YA, WAG); UFA 10039B Palisco Mindourou, <named-content xmlns:xlink="http://www.w3.org/1999/xlink" content-type="dwc:verbatimCoordinates" xlink:type="simple"><named-content content-type="geo-json" specific-use="{&#34;type&#34;:&#34;Point&#34;,&#34;coordinates&#34;:[13.434683,3.434520]}" id="NCID0EYSBI" xlink:type="simple">3°26.0712'N, 13°26.081'E</named-content></named-content>, 12 Mar 2016, <italic>Lissambou, B.J. 2100</italic> (BRLU). <bold>Littoral</bold>: 20 km from Kribi lumbering, <named-content xmlns:xlink="http://www.w3.org/1999/xlink" content-type="dwc:verbatimCoordinates" xlink:type="simple"><named-content content-type="geo-json" specific-use="{&#34;type&#34;:&#34;Point&#34;,&#34;coordinates&#34;:[10.050000,3.000000]}" id="NCID0EETBI" xlink:type="simple">3°00'N, 10°03'E</named-content></named-content>, 9 Jun 1970, <italic>Bos, J.J. 4769</italic> (BR, P, YA, WAG); EDEA/Village Pout-loloma, <named-content xmlns:xlink="http://www.w3.org/1999/xlink" content-type="dwc:verbatimCoordinates" xlink:type="simple"><named-content content-type="geo-json" specific-use="{&#34;type&#34;:&#34;Point&#34;,&#34;coordinates&#34;:[10.147067,3.884017]}" id="NCID0EOTBI" xlink:type="simple">3°53.041'N, 10°8.824'E</named-content></named-content>, 15 Jan 2016, <italic>Lissambou, B.J. 1725</italic> (BRLU); EDEA/Village Pout-loloma, 16 Jan 2016, <italic>Lissambou, B.J. 1726</italic> (BRLU). <bold>South Region</bold>: La lobé, <named-content xmlns:xlink="http://www.w3.org/1999/xlink" content-type="dwc:verbatimCoordinates" xlink:type="simple"><named-content content-type="geo-json" specific-use="{&#34;type&#34;:&#34;Point&#34;,&#34;coordinates&#34;:[12.766667,0.533333]}" id="NCID0E3TBI" xlink:type="simple">0°32'N, 12°46'E</named-content></named-content>, 2 Dec 1927, <italic>Hedin 1943</italic> (BR); Ebolowa-Ambam, 16 km on the road from Ebolowa to Minkok, <named-content xmlns:xlink="http://www.w3.org/1999/xlink" content-type="dwc:verbatimCoordinates" xlink:type="simple"><named-content content-type="geo-json" specific-use="{&#34;type&#34;:&#34;Point&#34;,&#34;coordinates&#34;:[11.283333,2.966667]}" id="NCID0EGUBI" xlink:type="simple">2°58'N, 11°17'E</named-content></named-content>, 12 Sep 1975, <italic>Wilde, J.J.F.E de. 8465</italic> (BR, YA, P); 13 km along the road from Kribi to Ebolowa. Raphia swamp with small creek in the middle, <named-content xmlns:xlink="http://www.w3.org/1999/xlink" content-type="dwc:verbatimCoordinates" xlink:type="simple"><named-content content-type="geo-json" specific-use="{&#34;type&#34;:&#34;Point&#34;,&#34;coordinates&#34;:[10.000000,2.866667]}" id="NCID0EQUBI" xlink:type="simple">2°52'N, 10°00'E</named-content></named-content>, 26 Nov 1975, <italic>Wilde, J.J.F.E. de 8674</italic> (P, YA, WAG); 10 km environ à l’ESE de Campo Kribi, <named-content xmlns:xlink="http://www.w3.org/1999/xlink" content-type="dwc:verbatimCoordinates" xlink:type="simple"><named-content content-type="geo-json" specific-use="{&#34;type&#34;:&#34;Point&#34;,&#34;coordinates&#34;:[10.000000,2.250000]}" id="NCID0E1UBI" xlink:type="simple">2°15'N, 9°60'E</named-content></named-content>, 26 Mar 1968, <italic>Letouzey, R. 9198</italic> (YA, P); Parc Campo MA’AN. Mature primary forest, <named-content xmlns:xlink="http://www.w3.org/1999/xlink" content-type="dwc:verbatimCoordinates" xlink:type="simple"><named-content content-type="geo-json" specific-use="{&#34;type&#34;:&#34;Point&#34;,&#34;coordinates&#34;:[9.948217,2.290400]}" id="NCID0EEVBI" xlink:type="simple">2°17.424'N, 9°56.893'E</named-content></named-content>, 18 Jan 2016, <italic>Lissambou, B.J. 1795</italic> (BRLU); Nkomekak, <named-content xmlns:xlink="http://www.w3.org/1999/xlink" content-type="dwc:verbatimCoordinates" xlink:type="simple"><named-content content-type="geo-json" specific-use="{&#34;type&#34;:&#34;Point&#34;,&#34;coordinates&#34;:[10.530967,2.783167]}" id="NCID0EOVBI" xlink:type="simple">2°46.990'N, 10°31.858'E</named-content></named-content>, 5 Feb 2016, <italic>Lissambou, B.J. 1900</italic> (BRLU); Bipendi. Urwaldgebiet, <named-content xmlns:xlink="http://www.w3.org/1999/xlink" content-type="dwc:verbatimCoordinates" xlink:type="simple"><named-content content-type="geo-json" specific-use="{&#34;type&#34;:&#34;Point&#34;,&#34;coordinates&#34;:[10.400000,3.666667]}" id="NCID0EYVBI" xlink:type="simple">3°40'N, 10°24'E</named-content></named-content>, 1900, <italic>Zenker, G.A. 2166</italic> (YA, P, WAG); Bipendi. Urwaldgebiet, <named-content xmlns:xlink="http://www.w3.org/1999/xlink" content-type="dwc:verbatimCoordinates" xlink:type="simple"><named-content content-type="geo-json" specific-use="{&#34;type&#34;:&#34;Point&#34;,&#34;coordinates&#34;:[10.566667,3.666667]}" id="NCID0ECWBI" xlink:type="simple">3°40'N, 10°34'E</named-content></named-content>, 1912, <italic>Zenker, G.A. 4435</italic> (P, WAG). <bold>South West region</bold>: Near Ngombombeng village, north of Nyasoso, <named-content xmlns:xlink="http://www.w3.org/1999/xlink" content-type="dwc:verbatimCoordinates" xlink:type="simple"><named-content content-type="geo-json" specific-use="{&#34;type&#34;:&#34;Point&#34;,&#34;coordinates&#34;:[9.700000,4.900000]}" id="NCID0EOWBI" xlink:type="simple">4°54'N, 9°42'E</named-content></named-content>, 31 Apr 1986, <italic>Etuge, M. 30</italic> (P, U, YA); Mile 12 Mamfé road between Kumba and Baduma, <named-content xmlns:xlink="http://www.w3.org/1999/xlink" content-type="dwc:verbatimCoordinates" xlink:type="simple"><named-content content-type="geo-json" specific-use="{&#34;type&#34;:&#34;Point&#34;,&#34;coordinates&#34;:[9.483333,4.750000]}" id="NCID0EYWBI" xlink:type="simple">4°45'N, 9°29'E</named-content></named-content>, 4 Oct 1986, <italic>Nemba, J. 291</italic> (P, WAG).</p><p><bold>Central African Republic. Sangha-Mbaéré</bold>: Réserve de Dzanga-Sangha. Lowland forest, <named-content xmlns:xlink="http://www.w3.org/1999/xlink" content-type="dwc:verbatimCoordinates" xlink:type="simple"><named-content content-type="geo-json" specific-use="{&#34;type&#34;:&#34;Point&#34;,&#34;coordinates&#34;:[16.166667,2.366667]}" id="NCID0EGXBI" xlink:type="simple">2°22'N, 16°10'E</named-content></named-content>, 14 Oct 1988, <italic>David, J. 1414</italic> (BR); Grima (Commun de Ngotto), <named-content xmlns:xlink="http://www.w3.org/1999/xlink" content-type="dwc:verbatimCoordinates" xlink:type="simple"><named-content content-type="geo-json" specific-use="{&#34;type&#34;:&#34;Point&#34;,&#34;coordinates&#34;:[17.216667,3.900000]}" id="NCID0EQXBI" xlink:type="simple">3°54'N, 17°13'E</named-content></named-content>, 11 Mar 1999, <italic>Yangakola, J.M. 153</italic> (BRLU); Ngotto, <named-content xmlns:xlink="http://www.w3.org/1999/xlink" content-type="dwc:verbatimCoordinates" xlink:type="simple"><named-content content-type="geo-json" specific-use="{&#34;type&#34;:&#34;Point&#34;,&#34;coordinates&#34;:[17.216667,3.900000]}" id="NCID0E1XBI" xlink:type="simple">3°54'N, 17°13'E</named-content></named-content>, 26 Jul 1994, <italic>Yalibanda, Y. 94/36</italic> (BRLU). <bold>Lobaye</bold>: Boukoko, forest, <named-content xmlns:xlink="http://www.w3.org/1999/xlink" content-type="dwc:verbatimCoordinates" xlink:type="simple"><named-content content-type="geo-json" specific-use="{&#34;type&#34;:&#34;Point&#34;,&#34;coordinates&#34;:[17.766667,3.716667]}" id="NCID0EGYBI" xlink:type="simple">3°43'N, 17°46'E</named-content></named-content>, 7 Oct 1948, <italic>Tisserant, C. 1172</italic> (BR, P); Boukoko, <named-content xmlns:xlink="http://www.w3.org/1999/xlink" content-type="dwc:verbatimCoordinates" xlink:type="simple"><named-content content-type="geo-json" specific-use="{&#34;type&#34;:&#34;Point&#34;,&#34;coordinates&#34;:[17.766667,3.716667]}" id="NCID0EQYBI" xlink:type="simple">3°43'N, 17°46'E</named-content></named-content>, 25 Aug 1953, <italic>Tisserant, R.P.</italic> 2573 (P).</p><p><bold>Democratic Republic of the Congo. Kantanga</bold>: Kiobo, <named-content xmlns:xlink="http://www.w3.org/1999/xlink" content-type="dwc:verbatimCoordinates" xlink:type="simple"><named-content content-type="geo-json" specific-use="{&#34;type&#34;:&#34;Point&#34;,&#34;coordinates&#34;:[13.116667,-5.633333]}" id="NCID0E5YBI" xlink:type="simple">5°38'S, 13°07'E</named-content></named-content>, 2 Apr 1944, <italic>Donis, C. 84</italic> (BR). <bold>Kasaï-Oriental</bold>: South o Booke (Terre, Kolo), <named-content xmlns:xlink="http://www.w3.org/1999/xlink" content-type="dwc:verbatimCoordinates" xlink:type="simple"><named-content content-type="geo-json" specific-use="{&#34;type&#34;:&#34;Point&#34;,&#34;coordinates&#34;:[22.000000,-2.550000]}" id="NCID0EKZBI" xlink:type="simple">2°33'S, 22°00'E</named-content></named-content>, May 1958, <italic>Robin, R. 90</italic> (BR); Dundusana, Lekimi, <named-content xmlns:xlink="http://www.w3.org/1999/xlink" content-type="dwc:verbatimCoordinates" xlink:type="simple"><named-content content-type="geo-json" specific-use="{&#34;type&#34;:&#34;Point&#34;,&#34;coordinates&#34;:[22.383333,2.883333]}" id="NCID0EUZBI" xlink:type="simple">2°53'N, 22°23'E</named-content></named-content>, Dec 1913, <italic>Mortehan 362</italic> (BR). <bold>Orientale</bold>: Luki, vallée N’tosi, <named-content xmlns:xlink="http://www.w3.org/1999/xlink" content-type="dwc:verbatimCoordinates" xlink:type="simple"><named-content content-type="geo-json" specific-use="{&#34;type&#34;:&#34;Point&#34;,&#34;coordinates&#34;:[13.066667,-5.633333]}" id="NCID0EA1BI" xlink:type="simple">5°38'S, 13°04'E</named-content></named-content>, 14 Jul 1948, <italic>Donis, C. 1916</italic> (BR); Yangambi, <named-content xmlns:xlink="http://www.w3.org/1999/xlink" content-type="dwc:verbatimCoordinates" xlink:type="simple"><named-content content-type="geo-json" specific-use="{&#34;type&#34;:&#34;Point&#34;,&#34;coordinates&#34;:[24.450000,0.766667]}" id="NCID0EK1BI" xlink:type="simple">0°46'N, 24°27'E</named-content></named-content>, May 1937, <italic>Gilbert 96</italic> (BR, P); Yangambi, Réserve flore Isalowe, <named-content xmlns:xlink="http://www.w3.org/1999/xlink" content-type="dwc:verbatimCoordinates" xlink:type="simple"><named-content content-type="geo-json" specific-use="{&#34;type&#34;:&#34;Point&#34;,&#34;coordinates&#34;:[24.450000,-0.733333]}" id="NCID0EU1BI" xlink:type="simple">0°44'S, 24°27'E</named-content></named-content>, 19 Aug 1938, <italic>Louis, J. 10916</italic> (MO, P).</p><p><bold>Equatorial Guinea. Rio Muni, Cento-Sur</bold>: Mont Alén, <named-content xmlns:xlink="http://www.w3.org/1999/xlink" content-type="dwc:verbatimCoordinates" xlink:type="simple"><named-content content-type="geo-json" specific-use="{&#34;type&#34;:&#34;Point&#34;,&#34;coordinates&#34;:[10.066667,1.500000]}" id="NCID0EC2BI" xlink:type="simple">1°30'N, 10°04'E</named-content></named-content>, 16 Jun 1998, <italic>Ngomo, D. 342</italic> (BRLU, MO); SO National Monte Alen Park, 200 m S of transct Ecofac of Mosumo 1620 early layon, <named-content xmlns:xlink="http://www.w3.org/1999/xlink" content-type="dwc:verbatimCoordinates" xlink:type="simple"><named-content content-type="geo-json" specific-use="{&#34;type&#34;:&#34;Point&#34;,&#34;coordinates&#34;:[10.050000,1.583333]}" id="NCID0EM2BI" xlink:type="simple">1°35'N, 10°03'E</named-content></named-content>, 10 Mar 2011, <italic>Senterre, B. 784</italic> (BRLU, MO).</p><p><bold>Gabon. Estuaire</bold>: Brigade forestière d’Ekouk (nouvelles parcelles), 15 km north of Koulounga, <named-content xmlns:xlink="http://www.w3.org/1999/xlink" content-type="dwc:verbatimCoordinates" xlink:type="simple"><named-content content-type="geo-json" specific-use="{&#34;type&#34;:&#34;Point&#34;,&#34;coordinates&#34;:[9.833333,0.750000]}" id="NCID0E12BI" xlink:type="simple">0°45'N, 9°50'E</named-content></named-content>, 22 Sep 1983, <italic>Floret, JJ. 1389</italic> (LBV, WAG); S of Ekouk, <named-content xmlns:xlink="http://www.w3.org/1999/xlink" content-type="dwc:verbatimCoordinates" xlink:type="simple"><named-content content-type="geo-json" specific-use="{&#34;type&#34;:&#34;Point&#34;,&#34;coordinates&#34;:[10.333333,-0.100000]}" id="NCID0EE3BI" xlink:type="simple">0°6'S, 10°20'E</named-content></named-content>, 2 Nov 1983, <italic>Louis, A.M. 308</italic> (LBV, WAG); Forest exploitation Leroy, in road construction area, <named-content xmlns:xlink="http://www.w3.org/1999/xlink" content-type="dwc:verbatimCoordinates" xlink:type="simple"><named-content content-type="geo-json" specific-use="{&#34;type&#34;:&#34;Point&#34;,&#34;coordinates&#34;:[10.866667,-0.950000]}" id="NCID0EO3BI" xlink:type="simple">0°57'S, 10°52'E</named-content></named-content>, 19 Jan 1983, <italic>Wilde, J.J.F.E. 73</italic> (LBV, WAG, U); Crystal Mountains, <named-content xmlns:xlink="http://www.w3.org/1999/xlink" content-type="dwc:verbatimCoordinates" xlink:type="simple"><named-content content-type="geo-json" specific-use="{&#34;type&#34;:&#34;Point&#34;,&#34;coordinates&#34;:[10.200000,-0.883333]}" id="NCID0EY3BI" xlink:type="simple">0°53'S, 10°12'E</named-content></named-content>, 20 km NW of Asok, Closed high forest in hilly country, 20 Jan 1983, <italic>Wilde, J.J.F.E. 101</italic> (LBV, WAG, P). <bold>Moyen-Ogooué</bold>: Mabounié, 45 km southwest of Lambaréné, north bank of the Ngounié River, <named-content xmlns:xlink="http://www.w3.org/1999/xlink" content-type="dwc:verbatimCoordinates" xlink:type="simple"><named-content content-type="geo-json" specific-use="{&#34;type&#34;:&#34;Point&#34;,&#34;coordinates&#34;:[10.314100,-0.480900]}" id="NCID0EE4BI" xlink:type="simple">0°28.854'S, 10°18.846'E</named-content></named-content>, 13 Nov 2013, <italic>Bidault, E. 1297</italic> (BRLU, LBV, MO). <bold>Ngounié</bold>: <italic>ibid. loc.</italic>, <named-content xmlns:xlink="http://www.w3.org/1999/xlink" content-type="dwc:verbatimCoordinates" xlink:type="simple"><named-content content-type="geo-json" specific-use="{&#34;type&#34;:&#34;Point&#34;,&#34;coordinates&#34;:[10.324300,-0.445100]}" id="NCID0ES4BI" xlink:type="simple">0°26.706'S, 10°19.458'E</named-content></named-content>, 13 Oct 2012, <italic>Bidault, E. 798</italic> (BR, BRLU, LBV, MO); Parc National de Waka, <named-content xmlns:xlink="http://www.w3.org/1999/xlink" content-type="dwc:verbatimCoordinates" xlink:type="simple"><named-content content-type="geo-json" specific-use="{&#34;type&#34;:&#34;Point&#34;,&#34;coordinates&#34;:[11.150000,-1.100000]}" id="NCID0E34BI" xlink:type="simple">1°06'S, 11°09'E</named-content></named-content>, 7 Oct 2007, <italic>Boussiengui Nongo, J. 259</italic> (LVB); Between Mouila to Yeno about 60 km from Mouila, <named-content xmlns:xlink="http://www.w3.org/1999/xlink" content-type="dwc:verbatimCoordinates" xlink:type="simple"><named-content content-type="geo-json" specific-use="{&#34;type&#34;:&#34;Point&#34;,&#34;coordinates&#34;:[11.400000,-1.733333]}" id="NCID0EG5BI" xlink:type="simple">1°44'S, 11°24'E</named-content></named-content>, 21 Sep 1986, <italic>Breteler, F.J. 8086</italic> (BR, LBV, WAG); Massif du Chaillu, north-east of Mouila, Leroy shipyard, <named-content xmlns:xlink="http://www.w3.org/1999/xlink" content-type="dwc:verbatimCoordinates" xlink:type="simple"><named-content content-type="geo-json" specific-use="{&#34;type&#34;:&#34;Point&#34;,&#34;coordinates&#34;:[11.250000,-1.666667]}" id="NCID0EQ5BI" xlink:type="simple">1°40'S, 11°15'E</named-content></named-content>, 24 Apr 1989, <italic>McPherson, G.D. 13907</italic> (BR, P). <bold>Nyanga</bold>: Chantier CEB, ca. 45 km SW of Doussala, <named-content xmlns:xlink="http://www.w3.org/1999/xlink" content-type="dwc:verbatimCoordinates" xlink:type="simple"><named-content content-type="geo-json" specific-use="{&#34;type&#34;:&#34;Point&#34;,&#34;coordinates&#34;:[10.566667,-2.583333]}" id="NCID0E35BI" xlink:type="simple">2°35'S, 10°34'E</named-content></named-content>, 22 Oct 1985, <italic>Reitsma, J.M. 1737</italic> (LBV); Kwassa. Fishing village next to Banio Lagune, <named-content xmlns:xlink="http://www.w3.org/1999/xlink" content-type="dwc:verbatimCoordinates" xlink:type="simple"><named-content content-type="geo-json" specific-use="{&#34;type&#34;:&#34;Point&#34;,&#34;coordinates&#34;:[11.916667,-3.383333]}" id="NCID0EG6BI" xlink:type="simple">3°23'S, 11°55'E</named-content></named-content>, 13 May 2001, <italic>Walters, G.M. 656</italic> (LBV). <bold>Ogooué-Ivindo</bold>: Makande surroundings, ca. 65 km SSW of Booué, <named-content xmlns:xlink="http://www.w3.org/1999/xlink" content-type="dwc:verbatimCoordinates" xlink:type="simple"><named-content content-type="geo-json" specific-use="{&#34;type&#34;:&#34;Point&#34;,&#34;coordinates&#34;:[11.916667,-0.683333]}" id="NCID0ES6BI" xlink:type="simple">0°41'S, 11°55'E</named-content></named-content>, 9 Feb 1999, <italic>Breteler, F.J. 14970</italic> (LBV); Station de Recherche de l’Institut de Recherche en Ecologie tropicale (IRET-Ipassa), <named-content xmlns:xlink="http://www.w3.org/1999/xlink" content-type="dwc:verbatimCoordinates" xlink:type="simple"><named-content content-type="geo-json" specific-use="{&#34;type&#34;:&#34;Point&#34;,&#34;coordinates&#34;:[12.782683,0.496800]}" id="NCID0E36BI" xlink:type="simple">0°29.808'N, 12°46.961'E</named-content></named-content>, 1 May 2015, <italic>Lissambou, B.J. 1299</italic> (BRLU, LBV, MO); Réserve de la Lopé, south of Ayem, site SOFORGA, <named-content xmlns:xlink="http://www.w3.org/1999/xlink" content-type="dwc:verbatimCoordinates" xlink:type="simple"><named-content content-type="geo-json" specific-use="{&#34;type&#34;:&#34;Point&#34;,&#34;coordinates&#34;:[11.500000,-0.416667]}" id="NCID0EGACI" xlink:type="simple">00°25'S, 11°30'E</named-content></named-content>, 10 Mar 1989, <italic>McPherson, G.D 13748</italic> (LBV); 25 km NE of Booué, <named-content xmlns:xlink="http://www.w3.org/1999/xlink" content-type="dwc:verbatimCoordinates" xlink:type="simple"><named-content content-type="geo-json" specific-use="{&#34;type&#34;:&#34;Point&#34;,&#34;coordinates&#34;:[12.333333,0.000000]}" id="NCID0EQACI" xlink:type="simple">0°00'S, 12°20'E</named-content></named-content>, 19 May 1987, <italic>Wilks 1544</italic> (MO, P). <bold>Ogooué-Lolo</bold>: ca. 30 km E of Lastoursville, <named-content xmlns:xlink="http://www.w3.org/1999/xlink" content-type="dwc:verbatimCoordinates" xlink:type="simple"><named-content content-type="geo-json" specific-use="{&#34;type&#34;:&#34;Point&#34;,&#34;coordinates&#34;:[13.000000,-0.666667]}" id="NCID0E3ACI" xlink:type="simple">0°40'S, 13°00'E</named-content></named-content>, 20 Nov 1991, <italic>Breteler, F.J. 10611</italic> (LBV); Forêt des Abeilles; 9 km S of Confluence Gongue-Offoue, <named-content xmlns:xlink="http://www.w3.org/1999/xlink" content-type="dwc:verbatimCoordinates" xlink:type="simple"><named-content content-type="geo-json" specific-use="{&#34;type&#34;:&#34;Point&#34;,&#34;coordinates&#34;:[11.750000,-0.800000]}" id="NCID0EGBCI" xlink:type="simple">0°48'S, 11°45'E</named-content></named-content>, 28 Jun 1996, <italic>Wilks, C.M. 2695</italic> (WAG); Région de Lastoursville, <named-content xmlns:xlink="http://www.w3.org/1999/xlink" content-type="dwc:verbatimCoordinates" xlink:type="simple"><named-content content-type="geo-json" specific-use="{&#34;type&#34;:&#34;Point&#34;,&#34;coordinates&#34;:[12.716667,-0.816667]}" id="NCID0EQBCI" xlink:type="simple">0°49'S, 12°43'E</named-content></named-content>, 12 Mar 1931, <italic>Le Testu M.G. 8698</italic> (BR, P). <bold>Ogooué-Maritime</bold>: Mont Doudou, Campagne, <named-content xmlns:xlink="http://www.w3.org/1999/xlink" content-type="dwc:verbatimCoordinates" xlink:type="simple"><named-content content-type="geo-json" specific-use="{&#34;type&#34;:&#34;Point&#34;,&#34;coordinates&#34;:[10.550000,-2.516667]}" id="NCID0E3BCI" xlink:type="simple">2°31'S, 10°33'E</named-content></named-content>, 19 Sep 2000, <italic>Bourobou, H.P. 323</italic> (LBV); Toucan, edge road, <named-content xmlns:xlink="http://www.w3.org/1999/xlink" content-type="dwc:verbatimCoordinates" xlink:type="simple"><named-content content-type="geo-json" specific-use="{&#34;type&#34;:&#34;Point&#34;,&#34;coordinates&#34;:[9.883333,-1.783333]}" id="NCID0EGCCI" xlink:type="simple">1°47'S, 9°53'E</named-content></named-content>, 8 Jun 2002, <italic>Bourobou H.P. 704</italic> (WAG); Lac Azingo. Grands lacs Moyen, <named-content xmlns:xlink="http://www.w3.org/1999/xlink" content-type="dwc:verbatimCoordinates" xlink:type="simple"><named-content content-type="geo-json" specific-use="{&#34;type&#34;:&#34;Point&#34;,&#34;coordinates&#34;:[10.033200,-0.477300]}" id="NCID0EQCCI" xlink:type="simple">0°28.638'S, 10°1.992'E</named-content></named-content>, 15 Oct 2014, <italic>Lissambou, B.J. 0011</italic> (BR, BRLU, LBV, MO, P, WAG). <bold>Woleu-Ntem</bold>: ca. 25 km WSW of Mintsic, inventory Oveng, <named-content xmlns:xlink="http://www.w3.org/1999/xlink" content-type="dwc:verbatimCoordinates" xlink:type="simple"><named-content content-type="geo-json" specific-use="{&#34;type&#34;:&#34;Point&#34;,&#34;coordinates&#34;:[11.366667,0.733333]}" id="NCID0E3CCI" xlink:type="simple">0°44'N, 11°22'E</named-content></named-content>, 9 Feb 1987, <italic>Reitsma, J.M. 2957</italic> (LBV, WAG); ca 25 km WSW of Mintsic, Chantier Oveng, <named-content xmlns:xlink="http://www.w3.org/1999/xlink" content-type="dwc:verbatimCoordinates" xlink:type="simple"><named-content content-type="geo-json" specific-use="{&#34;type&#34;:&#34;Point&#34;,&#34;coordinates&#34;:[11.366667,0.733333]}" id="NCID0EGDCI" xlink:type="simple">0°44'N, 11°22'E</named-content></named-content>, 9 Nov 1986, <italic>Reitsma, J.M. 2580</italic> (LBV); Inselberg Milobo, <named-content xmlns:xlink="http://www.w3.org/1999/xlink" content-type="dwc:verbatimCoordinates" xlink:type="simple"><named-content content-type="geo-json" specific-use="{&#34;type&#34;:&#34;Point&#34;,&#34;coordinates&#34;:[10.515000,0.933333]}" id="NCID0EQDCI" xlink:type="simple">0°56'N, 10°30.9'E</named-content></named-content>, 8 Jul 2001, Ngok Banak, L. 45 (LBV); Near Essong, ± 5 km NW of Mitzic, along exploitation road, <named-content xmlns:xlink="http://www.w3.org/1999/xlink" content-type="dwc:verbatimCoordinates" xlink:type="simple"><named-content content-type="geo-json" specific-use="{&#34;type&#34;:&#34;Point&#34;,&#34;coordinates&#34;:[11.450000,0.766667]}" id="NCID0EYDCI" xlink:type="simple">0°46'N, 11°27'E</named-content></named-content>, 9 Nov 1991, <italic>Louis, A.M. 550</italic> (LBV, P, WAG).</p><p><bold>Nigeria. South Eastern State</bold>: Boshi extension Forest Reserve, <named-content xmlns:xlink="http://www.w3.org/1999/xlink" content-type="dwc:verbatimCoordinates" xlink:type="simple"><named-content content-type="geo-json" specific-use="{&#34;type&#34;:&#34;Point&#34;,&#34;coordinates&#34;:[-9.333333,13.333333]}" id="NCID0EGECI" xlink:type="simple">13°20'N, 9°20'W</named-content></named-content>, 25 May 1971, <italic>Van Meer, P.P.C. 1795</italic> (WAG); Forest Reserve of Enyong, <named-content xmlns:xlink="http://www.w3.org/1999/xlink" content-type="dwc:verbatimCoordinates" xlink:type="simple"><named-content content-type="geo-json" specific-use="{&#34;type&#34;:&#34;Point&#34;,&#34;coordinates&#34;:[-7.833333,5.333333]}" id="NCID0EQECI" xlink:type="simple">5°20'N, 7°50'W</named-content></named-content>, 8 Apr 1971, <italic>Van Meer, P.P.C. 1228</italic> (WAG). <bold>Western State</bold>: Abeokuta, <named-content xmlns:xlink="http://www.w3.org/1999/xlink" content-type="dwc:verbatimCoordinates" xlink:type="simple"><named-content content-type="geo-json" specific-use="{&#34;type&#34;:&#34;Point&#34;,&#34;coordinates&#34;:[-7.416667,3.500000]}" id="NCID0E3ECI" xlink:type="simple">3°30'N, 7°25'W</named-content></named-content>, <italic>Wit, P. 2111</italic> (K).</p><p><bold>São Tomé and Príncipe. Prìncipe</bold>: Alentours de Zona ecológica. Pico Papagaio (Zona ecológica), <named-content xmlns:xlink="http://www.w3.org/1999/xlink" content-type="dwc:verbatimCoordinates" xlink:type="simple"><named-content content-type="geo-json" specific-use="{&#34;type&#34;:&#34;Point&#34;,&#34;coordinates&#34;:[13.516667,1.612500]}" id="NCID0EKFCI" xlink:type="simple">1°36.75'N, 7°391'E</named-content></named-content>, 26 Mar 1998, <italic>Oliveira F. de. 588</italic> (BRLU, MO). <bold>São Tomé. Mé-Zochi</bold>: Bom Sucesso to Lagoa Amelia (site S.P, km 0,6), <named-content xmlns:xlink="http://www.w3.org/1999/xlink" content-type="dwc:verbatimCoordinates" xlink:type="simple"><named-content content-type="geo-json" specific-use="{&#34;type&#34;:&#34;Point&#34;,&#34;coordinates&#34;:[6.583333,0.117000]}" id="NCID0EWFCI" xlink:type="simple">0°7.02'N, 6°35'E</named-content></named-content>, 4 Jul 1987, <italic>Lejoly, J. 97/362</italic> (BRLU, MO); Base Pico Maria Fernandes, <named-content xmlns:xlink="http://www.w3.org/1999/xlink" content-type="dwc:verbatimCoordinates" xlink:type="simple"><named-content content-type="geo-json" specific-use="{&#34;type&#34;:&#34;Point&#34;,&#34;coordinates&#34;:[6.633333,0.166667]}" id="NCID0EAGCI" xlink:type="simple">0°10'N, 6°38'E</named-content></named-content>, 27 Feb 2003, <italic>Ogonovszky, M. 293</italic> (BRLU, MO); Lago Amelia, south of Bom Sucesso Botanical Garden, <named-content xmlns:xlink="http://www.w3.org/1999/xlink" content-type="dwc:verbatimCoordinates" xlink:type="simple"><named-content content-type="geo-json" specific-use="{&#34;type&#34;:&#34;Point&#34;,&#34;coordinates&#34;:[6.583333,0.266667]}" id="NCID0EKGCI" xlink:type="simple">0°16'N, 6°35'E</named-content></named-content>, 11 Feb 2009, <italic>Dauby, G.1574</italic> (BRLU, MO).</p><p><bold>Republic of Congo. Kouilou</bold>: Forest site at 20 km N of Loundji Moyombe, <named-content xmlns:xlink="http://www.w3.org/1999/xlink" content-type="dwc:verbatimCoordinates" xlink:type="simple"><named-content content-type="geo-json" specific-use="{&#34;type&#34;:&#34;Point&#34;,&#34;coordinates&#34;:[14.816667,-0.866667]}" id="NCID0EYGCI" xlink:type="simple">0°52'S, 14°49'E</named-content></named-content>, 23 Mar 1969, <italic>Attims, Y. 115</italic> (P); Douakani, <named-content xmlns:xlink="http://www.w3.org/1999/xlink" content-type="dwc:verbatimCoordinates" xlink:type="simple"><named-content content-type="geo-json" specific-use="{&#34;type&#34;:&#34;Point&#34;,&#34;coordinates&#34;:[13.149583,2.933967]}" id="NCID0ECHCI" xlink:type="simple">2°56.038'N, 13°8.975'E</named-content></named-content>, <italic>Kamit, T 1015</italic> (K); Road to Boungolo site, Kakamoeka (Point-Noir). <bold>Niari</bold>: Lepoutou, <named-content xmlns:xlink="http://www.w3.org/1999/xlink" content-type="dwc:verbatimCoordinates" xlink:type="simple"><named-content content-type="geo-json" specific-use="{&#34;type&#34;:&#34;Point&#34;,&#34;coordinates&#34;:[13.458667,-2.798250]}" id="NCID0EOHCI" xlink:type="simple">2°47.895'S, 13°27.52'E</named-content></named-content>, 25 Jun 2011, <italic>Mpandzou, A.L. 1104</italic> (K).</p></tp:treatment-sec><ref-list><ref id="B32"><mixed-citation xmlns:xlink="http://www.w3.org/1999/xlink" xlink:type="simple"><person-group><name name-style="western"><surname>Le Thomas</surname><given-names>A</given-names></name></person-group> (<year>1969</year>) <article-title>Annonacées.</article-title> In: <person-group><name name-style="western"><surname>Aubréville</surname><given-names>A</given-names></name></person-group> (<role>Ed.</role>) <issue-title>Flore du Gabon.</issue-title><source>Vol. 16. Muséum National d’Histoire Naturelle, Paris</source>, <fpage>199</fpage>–<lpage>206</lpage>.</mixed-citation></ref><ref id="B4"><mixed-citation xmlns:xlink="http://www.w3.org/1999/xlink" xlink:type="simple"><person-group><name name-style="western"><surname>Boutique</surname><given-names>R</given-names></name></person-group> (<year>1951</year>) <article-title><tp:taxon-name><tp:taxon-name-part taxon-name-part-type="family">Annonaceae</tp:taxon-name-part></tp:taxon-name>.</article-title> In: <person-group><name name-style="western"><surname>Comité</surname><given-names>Exécutif</given-names></name></person-group> (<role>Eds</role>) <issue-title>Flore du Congo Belge et du Ruanda-Urundi.</issue-title><source>Bruxelles, INEAC</source><volume>2</volume>: <fpage>339</fpage>–<lpage>340</lpage>.</mixed-citation></ref><ref id="B31"><mixed-citation xmlns:xlink="http://www.w3.org/1999/xlink" xlink:type="simple"><person-group><name name-style="western"><surname>Le Thomas</surname><given-names>A</given-names></name></person-group> (<year>1965</year>) <article-title>Notes sur quelques <tp:taxon-name><tp:taxon-name-part taxon-name-part-type="family">Annonaceae</tp:taxon-name-part></tp:taxon-name> Africaines.</article-title><source>Adansonia</source><volume>3</volume>: <fpage>443</fpage>–<lpage>454</lpage>.</mixed-citation></ref><ref id="B27"><mixed-citation xmlns:xlink="http://www.w3.org/1999/xlink" xlink:type="simple"><institution xlink:type="simple">IUCN</institution> (<year>2012</year>) Catégories et Critères de la Liste rouge de l’UICN. Version 3.1. Deuxième édition.Gland, Suisse et Cambridge, Royaume-Uni.</mixed-citation></ref><ref id="B45"><mixed-citation xmlns:xlink="http://www.w3.org/1999/xlink" xlink:type="simple"><person-group><name name-style="western"><surname>Verdcourt</surname><given-names>B</given-names></name></person-group> (<year>1969</year>) The status of the genus <italic><tp:taxon-name><tp:taxon-name-part taxon-name-part-type="genus">Polyalthia</tp:taxon-name-part></tp:taxon-name></italic> Blume (<tp:taxon-name><tp:taxon-name-part taxon-name-part-type="family">Annonaceae</tp:taxon-name-part></tp:taxon-name>) in Africa. Adansonia, Série 2 9: 87–94.</mixed-citation></ref><ref id="B18"><mixed-citation xmlns:xlink="http://www.w3.org/1999/xlink" xlink:type="simple"><person-group><name name-style="western"><surname>Engler</surname><given-names>A</given-names></name><name name-style="western"><surname>Diels</surname><given-names>L</given-names></name></person-group> (<year>1901</year>) <article-title><tp:taxon-name><tp:taxon-name-part taxon-name-part-type="family">Annonaceae</tp:taxon-name-part></tp:taxon-name>.</article-title> In: <person-group><name name-style="western"><surname>Engler</surname><given-names>A</given-names></name></person-group> (<role>Ed.</role>) <issue-title>Monographien afrikanischer Pflanzen-Familien und -Gattungen.</issue-title><source>Engelmann, Leipzig</source><volume>6</volume>: <fpage>41</fpage>–<lpage>43</lpage>.</mixed-citation></ref><ref id="B34"><mixed-citation xmlns:xlink="http://www.w3.org/1999/xlink" xlink:type="simple"><person-group><name name-style="western"><surname>McNeill</surname><given-names>J</given-names></name><name name-style="western"><surname>Barrie</surname><given-names>FR</given-names></name><name name-style="western"><surname>Buck</surname><given-names>WR</given-names></name><name name-style="western"><surname>Demoulin</surname><given-names>V</given-names></name><name name-style="western"><surname>Greuter</surname><given-names>W</given-names></name><name name-style="western"><surname>Hawksworth</surname><given-names>DL</given-names></name><name name-style="western"><surname>Herendeen</surname><given-names>PS</given-names></name><name name-style="western"><surname>Knapp</surname><given-names>S</given-names></name><name name-style="western"><surname>Marhold</surname><given-names>K</given-names></name><name name-style="western"><surname>Prado</surname><given-names>J</given-names></name><name name-style="western"><surname>Prud’homme</surname><given-names>Van Reine W</given-names></name><name name-style="western"><surname>Smith</surname><given-names>G</given-names></name><name name-style="western"><surname>Wiersema</surname><given-names>J</given-names></name><name name-style="western"><surname>Turland</surname><given-names>N</given-names></name></person-group> (<year>2012</year>) International Code of Nomenclature for <tp:taxon-name><tp:taxon-name-part taxon-name-part-type="above-genus">Algae</tp:taxon-name-part></tp:taxon-name>, <tp:taxon-name><tp:taxon-name-part taxon-name-part-type="kingdom">Fungi</tp:taxon-name-part></tp:taxon-name>, and Plants (Melbourne Code). Koeltz Scientific Books, 208 pp.</mixed-citation></ref></ref-list></tp:taxon-treatment>
