# Supplementary material for: Taxonomic revision of the African genus Greenwayodendron (Annonaceae)
Source: PhytoKeys. 2018 Dec 31;(114):55–93. doi: 10.3897/phytokeys.114.27395 (PMC6323110; doi:10.3897/phytokeys.114.27395)
Supplement: XML Treatment for Greenwayodendron usambaricum [file phytokeys.114.27395-treatment7.xml]

<!DOCTYPE tp:taxon-treatment
  PUBLIC "-//TaxonX//DTD Taxonomic Treatment Publishing DTD v0 20100105//EN" "tax-treatment-NSO.dtd">
<tp:taxon-treatment xmlns:tp="http://www.plazi.org/taxpub"><tp:treatment-meta><kwd-group><label>Taxon classification</label><kwd><named-content xmlns:xlink="http://www.w3.org/1999/xlink" content-type="kingdom">Plantae</named-content></kwd><kwd><named-content xmlns:xlink="http://www.w3.org/1999/xlink" content-type="order">Magnoliales</named-content></kwd><kwd><named-content xmlns:xlink="http://www.w3.org/1999/xlink" content-type="family">Annonaceae</named-content></kwd></kwd-group><mixed-citation publication-type="journal"><person-group><name><surname>Lissambou</surname><given-names>Brandet-Junior</given-names></name><name><surname>Hardy</surname><given-names>Olivier J.</given-names></name><name><surname>Atteke</surname><given-names>Christiane</given-names></name><name><surname>Stevart</surname><given-names>Tariq</given-names></name><name><surname>Dauby</surname><given-names>Gilles</given-names></name><name><surname>Mbatchi</surname><given-names>Bertrand</given-names></name><name><surname>Sonke</surname><given-names>Bonaventure</given-names></name><name><surname>Couvreur</surname><given-names>Thomas L.P.</given-names></name></person-group><article-title>Taxonomic revision of the African genus <italic><tp:taxon-name><tp:taxon-name-part taxon-name-part-type="genus" reg="Greenwayodendron">Greenwayodendron</tp:taxon-name-part></tp:taxon-name></italic> (<tp:taxon-name><tp:taxon-name-part taxon-name-part-type="family">Annonaceae</tp:taxon-name-part></tp:taxon-name>)</article-title><source>PhytoKeys</source><day>31</day><month>12</month><year>2018</year><volume>2018</volume><issue>114</issue><fpage>55</fpage><lpage>93</lpage><pub-id pub-id-type="doi">10.3897/phytokeys.114.27395</pub-id></mixed-citation></tp:treatment-meta><tp:nomenclature><tp:taxon-name>
              <tp:taxon-name-part taxon-name-part-type="genus" reg="Greenwayodendron">Greenwayodendron</tp:taxon-name-part>
              <tp:taxon-name-part taxon-name-part-type="species" reg="usambaricum">usambaricum</tp:taxon-name-part>
              <object-id xmlns:xlink="http://www.w3.org/1999/xlink" content-type="ipni" xlink:type="simple">urn:lsid:ipni.org:names:77192859-1</object-id>
            </tp:taxon-name><tp:taxon-authority>(Verdc.) Lissambou, Hardy &amp; Couvreur</tp:taxon-authority><tp:taxon-status xmlns:xlink="http://www.w3.org/1999/xlink" xlink:type="simple">comb. nov.</tp:taxon-status><tp:nomenclature-citation-list><tp:nomenclature-citation><tp:taxon-name>
                  <tp:taxon-name-part taxon-name-part-type="genus" reg="Greenwayodendron">Greenwayodendron</tp:taxon-name-part>
                  <tp:taxon-name-part taxon-name-part-type="species" reg="suaveolens">suaveolens</tp:taxon-name-part>
                  <tp:taxon-name-part taxon-name-part-type="infraspecific-rank">subsp.</tp:taxon-name-part>
                  <tp:taxon-name-part taxon-name-part-type="subspecies" reg="usambaricum">usambaricum</tp:taxon-name-part>
                </tp:taxon-name><comment>Verdc., Adansonia, sér. 2, 91. (1969).</comment></tp:nomenclature-citation></tp:nomenclature-citation-list></tp:nomenclature><tp:treatment-sec sec-type="material" id="SECID0ERJCI"><title>Type.</title><p><bold>TANZANIA.</bold> Tanga: Kwamkoro to Potwe. E. Usambaras, Dec 1936, <italic>P.J. Greenway 4810</italic> (lectotype, designated by <xref ref-type="bibr" rid="B45">Verdcourt 1969</xref> p. 69, K![K000580892]; isotypes K![K000580893], EA).</p><p>Tree 12–30 m tall, d.b.h not observed. Young branches at first sparsely pubescent, later glabrous, trichomes 0.1–0.8 mm long, erect; old branches glabrous. Leaves: petiole 4.5–6.0 mm long, 1.5–2.1 mm in diameter, densely to sparsely pubescent, trichomes 0.1–0.8 mm long, indumenta brown; lamina 11.2–16.5 cm long, 4.1–6.4 cm wide; length:width ratio 2.3–3.0; elliptic to narrowly elliptic, base rounded or cuneate, apex acuminate, apiculate, acumen 10–25 mm long, upper side glabrous, lower side densely pubescent to sparsely pubescent; midrib upper side basely sparsely pubescent, lower side densely to sparsely pubescent, trichomes 0.3–0.7 mm long; secondary veins 14–18 pairs, upper side glabrous, lower side pubescent to sparsely pubescent, trichomes 0.3–0.8 mm long; tertiary veins irregularly prominent, slightly raised or indistinct above. Floral buds ellipsoid, 6–9 mm long, 2.0–3.2 mm in diameter, densely pubescent. Flowers not observed. Fruiting pedicel 12–13 mm long, 2.0–2.5 mm wide, sparsely pubescent, trichomes 0.4–0.5 mm long; stipes 5.5–6.5 mm long and 1.0–1.2 mm wide, sparsely pubescent; monocarps 2–4, 11.6–12.2 mm in diameter, broadly ellipsoid to globose, sparsely pubescent to glabrous, green turning wine red at maturity; seeds 1–2 per monocarp, 11.0–11.2 mm in diameter, ellipsoid to globose, flattened on one side when more than one seed per monocarp, surface covered by a white tegument.</p></tp:treatment-sec><tp:treatment-sec sec-type="distribution" id="SECID0EAKCI"><title>Distribution.</title><p>Only known from northern Tanzania, in the East Usambara Mountains, 320–1124 m (Fig. <xref ref-type="fig" rid="F12">12</xref>).</p></tp:treatment-sec><tp:treatment-sec sec-type="habitat" id="SECID0EKKCI"><title>Habitat and ecology.</title><p>Mature forest in mid-altitude mountain.</p></tp:treatment-sec><tp:treatment-sec sec-type="phenology" id="SECID0EPKCI"><title>Phenology.</title><p>Flowering and fruiting are not well known. Nevertheless, floral buds samples were collected in November and December. Fruit specimens were collected from August to November.</p></tp:treatment-sec><tp:treatment-sec sec-type="Vernacular names" id="SECID0EUKCI"><title>Vernacular names.</title><p>Unknown.</p></tp:treatment-sec><tp:treatment-sec sec-type="Uses" id="SECID0EZKCI"><title>Uses.</title><p>Unknown.</p><fig id="F12" position="float" orientation="portrait"><label>Figure 12.</label><caption><p>Distribution of <italic><tp:taxon-name><tp:taxon-name-part taxon-name-part-type="genus" reg="Greenwayodendron">Greenwayodendron</tp:taxon-name-part><tp:taxon-name-part taxon-name-part-type="species" reg="usambaricum">usambaricum</tp:taxon-name-part></tp:taxon-name></italic>.</p></caption><graphic xmlns:xlink="http://www.w3.org/1999/xlink" xlink:href="phytokeys-114-055-g012.jpg" position="float" orientation="portrait" xlink:type="simple" id="oo_253621.jpg"/></fig></tp:treatment-sec><tp:treatment-sec sec-type="Preliminary IUCN conservation status" id="SECID0EWLCI"><title>Preliminary IUCN conservation status.</title><p>Vulnerable [<abbrev xmlns:xlink="http://www.w3.org/1999/xlink" xlink:title="Vulnerable" id="ABBRID0E3LCI" xlink:type="simple">VU</abbrev>]. The extent of occurrence (<abbrev xmlns:xlink="http://www.w3.org/1999/xlink" xlink:title="extent of occurrence" id="ABBRID0EAMCI" xlink:type="simple">EOO</abbrev>) of <italic><tp:taxon-name><tp:taxon-name-part taxon-name-part-type="genus" reg="Greenwayodendron">Greenwayodendron</tp:taxon-name-part><tp:taxon-name-part taxon-name-part-type="species" reg="usambaricum">usambaricum</tp:taxon-name-part></tp:taxon-name></italic> is estimated to be over 2 km<sup>2</sup> (within the 20,000 km<sup>2</sup> upper limit for Endangered status under criterion B1) whereas its minimal area of occupancy (<abbrev xmlns:xlink="http://www.w3.org/1999/xlink" xlink:title="area of occupancy" id="ABBRID0ETMCI" xlink:type="simple">AOO</abbrev>) is estimated to be 36 km<sup>2</sup> which falls within the limits for Endangered status under criterion B2. <italic><tp:taxon-name><tp:taxon-name-part taxon-name-part-type="genus" reg="Greenwayodendron">Greenwayodendron</tp:taxon-name-part><tp:taxon-name-part taxon-name-part-type="species" reg="usambaricum">usambaricum</tp:taxon-name-part></tp:taxon-name></italic> is endemic to the Usambara Mountains in Tanzania where it is dominated under canopy. It has been collected in one protected area (Mount Usambara). This species is known from 9 specimens representing 7 subpopulations. These 7 subpopulations represent a total of 7 “locations” (<italic>sensu</italic><xref ref-type="bibr" rid="B27">IUCN 2012</xref>), exceeding the upper limit for Endangered status, but falling within the limit for Vulnerable status. The main <italic><tp:taxon-name><tp:taxon-name-part taxon-name-part-type="genus" reg="Greenwayodendron">G.</tp:taxon-name-part><tp:taxon-name-part taxon-name-part-type="species" reg="usambaricum">usambaricum</tp:taxon-name-part></tp:taxon-name></italic> threat is habitat destruction resulting from logging and intensive agriculture in Tanzania. We project that the ongoing loss of its habitat will induce a strong continuous decline in the number of subpopulations and mature individuals in the next ten years as well as an important decline of its <abbrev xmlns:xlink="http://www.w3.org/1999/xlink" xlink:title="extent of occurrence" id="ABBRID0EVNCI" xlink:type="simple">EOO</abbrev> and <abbrev xmlns:xlink="http://www.w3.org/1999/xlink" xlink:title="area of occupancy" id="ABBRID0EZNCI" xlink:type="simple">AOO</abbrev>. <italic><tp:taxon-name><tp:taxon-name-part taxon-name-part-type="genus" reg="Greenwayodendron">Greenwayodendron</tp:taxon-name-part><tp:taxon-name-part taxon-name-part-type="species" reg="usambaricum">usambaricum</tp:taxon-name-part></tp:taxon-name></italic> is therefore assigned a preliminary status of <abbrev xmlns:xlink="http://www.w3.org/1999/xlink" xlink:title="Vulnerable" id="ABBRID0EIOCI" xlink:type="simple">VU</abbrev> B1ab(i,ii,iii,iv,v) + B2ab(i,ii,iii,iv,v).</p></tp:treatment-sec><tp:treatment-sec sec-type="notes" id="SECID0EMOCI"><title>Notes.</title><p>Initially, individuals from the Usambara Mountains in Tanzania were considered part of <italic><tp:taxon-name><tp:taxon-name-part taxon-name-part-type="genus" reg="Greenwayodendron">G.</tp:taxon-name-part><tp:taxon-name-part taxon-name-part-type="species" reg="oliveri">oliveri</tp:taxon-name-part></tp:taxon-name></italic>. Indeed, <xref ref-type="bibr" rid="B18">Engler and Diels (1901)</xref> cited the specimen <italic>Scheffler 74</italic> (Usambaras) under <italic><tp:taxon-name><tp:taxon-name-part taxon-name-part-type="genus" reg="Polylathia">Polylathia</tp:taxon-name-part><tp:taxon-name-part taxon-name-part-type="species" reg="oliveri">oliveri</tp:taxon-name-part></tp:taxon-name></italic>. <xref ref-type="bibr" rid="B45">Verdcourt (1969)</xref> then described the Usambara specimens as a subspecies of <italic><tp:taxon-name><tp:taxon-name-part taxon-name-part-type="genus" reg="Greenwayodendron">G.</tp:taxon-name-part><tp:taxon-name-part taxon-name-part-type="species" reg="suaveolens">suaveolens</tp:taxon-name-part></tp:taxon-name></italic>, recognising little morphological differentiation with <italic><tp:taxon-name><tp:taxon-name-part taxon-name-part-type="genus" reg="Greenwayodendron">G.</tp:taxon-name-part><tp:taxon-name-part taxon-name-part-type="species" reg="suaveolens">suaveolens</tp:taxon-name-part></tp:taxon-name></italic>. Here, we consider these individuals as representing a separate species from <italic><tp:taxon-name><tp:taxon-name-part taxon-name-part-type="genus" reg="Greenwayodendron">G.</tp:taxon-name-part><tp:taxon-name-part taxon-name-part-type="species" reg="suaveolens">suaveolens</tp:taxon-name-part></tp:taxon-name></italic>. Indeed, besides its disjunct and isolated distribution, <italic><tp:taxon-name><tp:taxon-name-part taxon-name-part-type="genus" reg="Greenwayodendron">G.</tp:taxon-name-part><tp:taxon-name-part taxon-name-part-type="species" reg="usambaricum">usambaricum</tp:taxon-name-part></tp:taxon-name></italic> can be distinguished from <italic><tp:taxon-name><tp:taxon-name-part taxon-name-part-type="genus" reg="Greenwayodendron">G.</tp:taxon-name-part><tp:taxon-name-part taxon-name-part-type="species" reg="suaveolens">suaveolens</tp:taxon-name-part></tp:taxon-name></italic> by the higher number of secondary veins (≥ 14 versus ≤ 12 for <italic><tp:taxon-name><tp:taxon-name-part taxon-name-part-type="genus" reg="Greenwayodendron">G.</tp:taxon-name-part><tp:taxon-name-part taxon-name-part-type="species" reg="suaveolens">suaveolens</tp:taxon-name-part></tp:taxon-name></italic>). Nevertheless, more flowering material is needed to better understand the morphological differences between these two species. These observations are corroborated to a certain extent by population genetic data such as microsatellites (Lissambou et al. in prep.) and especially nuclear phylogenetic analyses of the genus (Couvreur et al. in prep.). In the latter case, <italic><tp:taxon-name><tp:taxon-name-part taxon-name-part-type="genus" reg="Greenwayodendron">G.</tp:taxon-name-part><tp:taxon-name-part taxon-name-part-type="species" reg="usambaricum">usambaricum</tp:taxon-name-part></tp:taxon-name></italic> was reconstructed as sister with maximum support to a clade containing <italic><tp:taxon-name><tp:taxon-name-part taxon-name-part-type="genus" reg="Greenwayodendron">G.</tp:taxon-name-part><tp:taxon-name-part taxon-name-part-type="species" reg="gabonicum">gabonicum</tp:taxon-name-part></tp:taxon-name>, <tp:taxon-name><tp:taxon-name-part taxon-name-part-type="genus" reg="Greenwayodendron">G.</tp:taxon-name-part><tp:taxon-name-part taxon-name-part-type="species" reg="glabrum">glabrum</tp:taxon-name-part></tp:taxon-name>, G. litorale</italic> and <italic><tp:taxon-name><tp:taxon-name-part taxon-name-part-type="genus" reg="Greenwayodendron">G.</tp:taxon-name-part><tp:taxon-name-part taxon-name-part-type="species" reg="suaveolens">suaveolens</tp:taxon-name-part></tp:taxon-name></italic>.</p></tp:treatment-sec><tp:treatment-sec sec-type="material" id="SECID0EATCI"><title>Specimens examined.</title><p><bold>Tanzania</bold>. <bold>Tanga</bold>: Bomole, Amani, hill trail ca. halfway to summit in area of natural forest, <named-content xmlns:xlink="http://www.w3.org/1999/xlink" content-type="dwc:verbatimCoordinates" xlink:type="simple"><named-content content-type="geo-json" specific-use="{&#34;type&#34;:&#34;Point&#34;,&#34;coordinates&#34;:[39.166667,-5.033333]}" id="NCID0ENTCI" xlink:type="simple">5°02'S, 39°10'E</named-content></named-content>, 4 Jun 1996, <italic>Johnson, D.M. 1943</italic>. Bomole, Amani Nature Reserve. East Usambara Mountains. Mature forest, <named-content xmlns:xlink="http://www.w3.org/1999/xlink" content-type="dwc:verbatimCoordinates" xlink:type="simple"><named-content content-type="geo-json" specific-use="{&#34;type&#34;:&#34;Point&#34;,&#34;coordinates&#34;:[38.600000,-4.916667]}" id="NCID0EXTCI" xlink:type="simple">4°55'S, 38°36'E</named-content></named-content>, 10 Oct 2007, <italic>Marshall, A.R. 1260</italic> (K); Bomole, Amani Nature Reserve. East Usambara Mountains, <named-content xmlns:xlink="http://www.w3.org/1999/xlink" content-type="dwc:verbatimCoordinates" xlink:type="simple"><named-content content-type="geo-json" specific-use="{&#34;type&#34;:&#34;Point&#34;,&#34;coordinates&#34;:[38.600000,-4.916667]}" id="NCID0EBUCI" xlink:type="simple">4°55'S, 38°36'E</named-content></named-content>, 8 Aug 2007, <italic>Marshall, A.R. 1094</italic> (K). Usambara, Afrika, Landsaft, <named-content xmlns:xlink="http://www.w3.org/1999/xlink" content-type="dwc:verbatimCoordinates" xlink:type="simple"><named-content content-type="geo-json" specific-use="{&#34;type&#34;:&#34;Point&#34;,&#34;coordinates&#34;:[38.350000,-4.700000]}" id="NCID0ELUCI" xlink:type="simple">4°42'S, 38°21'E</named-content></named-content>, 29 Aug 1916, <italic>Peter, A.</italic> 17595 (K, WAG); Usambara, Afrika, Landsaft, <named-content xmlns:xlink="http://www.w3.org/1999/xlink" content-type="dwc:verbatimCoordinates" xlink:type="simple"><named-content content-type="geo-json" specific-use="{&#34;type&#34;:&#34;Point&#34;,&#34;coordinates&#34;:[38.350000,-4.700000]}" id="NCID0EVUCI" xlink:type="simple">4°42'S, 38°21'E</named-content></named-content>, 29 Aug 1916, <italic>Peter, A.</italic> 18130 (K, WAG); Tanga. Kwamkoro, <named-content xmlns:xlink="http://www.w3.org/1999/xlink" content-type="dwc:verbatimCoordinates" xlink:type="simple"><named-content content-type="geo-json" specific-use="{&#34;type&#34;:&#34;Point&#34;,&#34;coordinates&#34;:[38.350000,-4.700000]}" id="NCID0E6UCI" xlink:type="simple">4°42'S, 38°21'E</named-content></named-content>, 11 Jun 1986, <italic>Ruffo, A.</italic> 2195 (K); Tanga. Kwamkoro F.R, <named-content xmlns:xlink="http://www.w3.org/1999/xlink" content-type="dwc:verbatimCoordinates" xlink:type="simple"><named-content content-type="geo-json" specific-use="{&#34;type&#34;:&#34;Point&#34;,&#34;coordinates&#34;:[38.350000,-4.700000]}" id="NCID0EJVCI" xlink:type="simple">4°42'S, 38°21'E</named-content></named-content>, 4 Aug 1961, <italic>Sensé, SR. 3238</italic> (BR).</p></tp:treatment-sec><ref-list><ref id="B45"><mixed-citation xmlns:xlink="http://www.w3.org/1999/xlink" xlink:type="simple"><person-group><name name-style="western"><surname>Verdcourt</surname><given-names>B</given-names></name></person-group> (<year>1969</year>) The status of the genus <italic><tp:taxon-name><tp:taxon-name-part taxon-name-part-type="genus">Polyalthia</tp:taxon-name-part></tp:taxon-name></italic> Blume (<tp:taxon-name><tp:taxon-name-part taxon-name-part-type="family">Annonaceae</tp:taxon-name-part></tp:taxon-name>) in Africa. Adansonia, Série 2 9: 87–94.</mixed-citation></ref><ref id="B27"><mixed-citation xmlns:xlink="http://www.w3.org/1999/xlink" xlink:type="simple"><institution xlink:type="simple">IUCN</institution> (<year>2012</year>) Catégories et Critères de la Liste rouge de l’UICN. Version 3.1. Deuxième édition.Gland, Suisse et Cambridge, Royaume-Uni.</mixed-citation></ref><ref id="B18"><mixed-citation xmlns:xlink="http://www.w3.org/1999/xlink" xlink:type="simple"><person-group><name name-style="western"><surname>Engler</surname><given-names>A</given-names></name><name name-style="western"><surname>Diels</surname><given-names>L</given-names></name></person-group> (<year>1901</year>) <article-title><tp:taxon-name><tp:taxon-name-part taxon-name-part-type="family">Annonaceae</tp:taxon-name-part></tp:taxon-name>.</article-title> In: <person-group><name name-style="western"><surname>Engler</surname><given-names>A</given-names></name></person-group> (<role>Ed.</role>) <issue-title>Monographien afrikanischer Pflanzen-Familien und -Gattungen.</issue-title><source>Engelmann, Leipzig</source><volume>6</volume>: <fpage>41</fpage>–<lpage>43</lpage>.</mixed-citation></ref></ref-list></tp:taxon-treatment>
